# Supplementary material for: Ehbp1 orchestrates orderly sorting of Wnt/Wingless to the basolateral and apical cell membranes
Source: EMBO Rep. 2024 Oct 14;25(11):5053–79. doi: 10.1038/s44319-024-00289-1 (PMC11549480; doi:10.1038/s44319-024-00289-1)
Supplement: Supplementary file 3 — Source data Fig. 1 [file 44319_2024_289_MOESM3_ESM.zip]

Archive with 48 entries (36 files):
- Figure 1/
- Figure 1/F1C/
- Figure 1/F1C/F1C 20210928 Wg-gal4 mcd8-GFP.tif
- Figure 1/F1C/F1C hh-G4 GFP.tif
- Figure 1/F1C/F1C hh-G4-GFP GFP wg wls_3D 1.tif
- Figure 1/F1C/F1C hh-G4-GFP GFP wg wls_3D 2.tif
- Figure 1/F1D/
- Figure 1/F1D/F1D 160129 Wg-G4 GFP -1 -2.tif
- Figure 1/F1E/
- Figure 1/F1E/F1E 220316 ts-Gal80 wg-G4 mir-bft -2.tif
- Figure 1/F1F/
- Figure 1/F1F/F1F 220316 18C wg-G4 TH02340(Ehbp1 RNAi) -2.tif
- Figure 1/F1G/
- Figure 1/F1G/F1G and F1G' ts-Gal80 hh-G4-GFP BL41133 36h wg_Series001_Lng_global_z055.tif
- Figure 1/F1G/F1G'' Images for statictical analysis/
- Figure 1/F1G/F1G'' Images for statictical analysis/1 ts-Gal80 hh-G4-GFP BL41133 34h wg wls S1-z49.tif
- Figure 1/F1G/F1G'' Images for statictical analysis/2 ts-Gal80 hh-G4-GFP BL41133 wg wls S3-z43.tif
- Figure 1/F1G/F1G'' Images for statictical analysis/3 ts-Gal80 hh-G4-GFP BL41133 36h wg wls S1z50.tif
- Figure 1/F1G/F1G'' Images for statictical analysis/4 ts-Gal80 hh-G4-GFP BL41133 wg S2z69.tif
- Figure 1/F1G/F1G'' Images for statictical analysis/5 ts-Gal80 hh-G4-GFP BL41133 wg S1z65.tif
- Figure 1/F1G/F1G'' statistical analysis-mir-bft oe-Wg.tif
- Figure 1/F1G/F1G'' statistical data-mir-bft oe-Wg.xlsx
- Figure 1/F1H/
- Figure 1/F1H/F1H1 ts-Gal80 hh-G4-GFP TH02340 wg.tif
- Figure 1/F1H/F1H1'' Images for statistical analysis/
- Figure 1/F1H/F1H1'' Images for statistical analysis/181224 hh-G4-GFP TH02340 wg Dl_Series006_z40.tif
- Figure 1/F1H/F1H1'' Images for statistical analysis/191231 ts-Gal80 hh-G4-GFP TH02340 48h  wg wls_Series001_Lng_000_z048.tif
- Figure 1/F1H/F1H1'' Images for statistical analysis/191231 ts-Gal80 hh-G4-GFP TH02340 48h  wg wls_Series002_Lng_z051.tif
- Figure 1/F1H/F1H1'' Images for statistical analysis/200516 ts-Gal80 hh-G4-GFP TH02340 wg 2_Series002_Lng_global_z039.tif
- Figure 1/F1H/F1H1'' Images for statistical analysis/200814 ts-Gal80 hh-G4-GFP TH02340 wg_Series006_Lng_adaptive_z068.tif
- Figure 1/F1H/F1H1'' Statistical analysis - Ehbp1 RNAi - Wg.tif
- Figure 1/F1H/F1H1'' statistical data-Ehbp1 RNAi-Wg.xlsx
- Figure 1/F1H/F1H2 ts-Gal80 hh-G4-GFP TH02340 wg_3D 2.tif
- Figure 1/F1H/F1H2 ts-Gal80 hh-G4-GFP TH02340 wg_3D.tif
- Figure 1/F1I/
- Figure 1/F1I/F1I - mir-bft OE and Ehbp1 RNAi- Wg .tif
- Figure 1/F1I/F1I statistical data.xlsx
- Figure 1/F1I/Read me.txt
- Figure 1/F1J/
- Figure 1/F1J/F1J hh-G4-GFP TH02340 Wg-lacZ_Series001_Lng_z15.tif
- Figure 1/F1J/F1J images for statistical analysis/
- Figure 1/F1J/F1J images for statistical analysis/1 hh-G4-GFP TH02340 Wg-lacZ_Series001_Lng_z12.tif
- Figure 1/F1J/F1J images for statistical analysis/2 hh-G4-GFP TH02340 Wg-lacZ2 Wg lacZ_Series004_z07.tif
- Figure 1/F1J/F1J images for statistical analysis/3 hh-G4-GFP TH02340 Wg-lacZ2 Wg lacZ_Series007_z10.tif
- Figure 1/F1J/F1J images for statistical analysis/4 hh-G4-GFP TH02340 Wg lacZ Wg_Series010_z22.tif
- Figure 1/F1J/F1J images for statistical analysis/5 hh-G4-GFP TH02340 Wg lacZ Wg_Series012_z26.tif
- Figure 1/F1J/F1J statistical analysis- Ehbp1 RNAi-wg-LacZ.tif
- Figure 1/F1J/F1J statistical data-Ehbp1 RNAi-wg-lacZ.xlsx
