# Supplementary material for: Ehbp1 orchestrates orderly sorting of Wnt/Wingless to the basolateral and apical cell membranes
Source: EMBO Rep. 2024 Oct 14;25(11):5053–79. doi: 10.1038/s44319-024-00289-1 (PMC11549480; doi:10.1038/s44319-024-00289-1)
Supplement: Supplementary file 3 — Source data Fig. 1 [file 44319_2024_289_MOESM3_ESM.zip › Figure 1/F1G/F1G'' statistical data-mir-bft oe-Wg.xlsx]

## Sheet: Sheet1
Sample 1			Sample 2			Sample 3			Sample 4			Sample 5
Position	Gray Value		Position	Gray Value		Position	Gray Value		Position	Gray Value		Position	Gray Value
0	8.5		0	10.4603		0	9.2857		0	12.337		0	18.6629
1	11.1667		1	6.5397		1	9.2262		1	12.8696		1	23.3596
2	9.7708		2	8.254		2	10.0595		2	13.9783		2	21.5281
3	8.9792		3	12.2857		3	8.9524		3	16.0435		3	15.9213
4	15.7708		4	10.5873		4	8.5476		4	19.25		4	10.6517
5	17.6667		5	11.0317		5	9.0357		5	20.8043		5	13.8427
6	15.2917		6	7.7937		6	9.4405		6	15.6739		6	12.4719
7	17.375		7	6.9524		7	13.7976		7	12.8261		7	13.0449
8	17.4583		8	9.0635		8	15.2976		8	13.8913		8	19.6517
9	13.0833		9	8.619		9	22.7024		9	15.3152		9	26.6067
10	11.8542		10	12.8889		10	19.3929		10	17.3696		10	26.8652
11	10.6667		11	21.4762		11	14.2381		11	14.2609		11	22.2472
12	11.875		12	21.127		12	13.7976		12	9.8696		12	27.3596
13	10.0833		13	16.2222		13	16.1905		13	8.663		13	35.9326
14	7.25		14	11.5238		14	17.7857		14	9.0978		14	29.0337
15	7.5833		15	9		15	19.4405		15	8.7717		15	21.5955
16	14		16	5.7937		16	22.6071		16	8.4674		16	20.7528
17	14.4375		17	3.4444		17	20.4524		17	9.2174		17	16.0562
18	10.0833		18	5.3492		18	17.9405		18	10.7174		18	12.0787
19	5.8125		19	10.2063		19	18.1905		19	12.8152		19	9.4494
20	6.4583		20	8.381		20	15.881		20	13.1522		20	6.8539
21	5.125		21	7.9841		21	12.4167		21	12.9239		21	7.236
22	6.7708		22	20.2222		22	12.3929		22	12.5761		22	6.2022
23	15.5		23	20.4921		23	20.7619		23	11.4457		23	7.7303
24	23.8542		24	9.4286		24	19.2976		24	10.7391		24	6.3708
25	22.4167		25	3.9524		25	9.1786		25	10.2609		25	6.7079
26	10.0208		26	14.254		26	9.3214		26	12.5543		26	7.2584
27	7.2708		27	12.6984		27	13.3571		27	15.1196		27	7.9213
28	13.6458		28	14.0317		28	18.2024		28	17.6196		28	7.8764
29	19.3125		29	11.4603		29	19.9762		29	20.0217		29	5.618
30	20.6667		30	8.7778		30	17.2381		30	18.0326		30	5.1573
31	20.5833		31	9.7302		31	18.25		31	14.9891		31	11.8652
32	18.375		32	10.9048		32	18.5238		32	13		32	19.5169
33	17.7292		33	14.8413		33	20.2262		33	11.9891		33	21.2697
34	17.0208		34	15.127		34	15.381		34	15.587		34	18.6292
35	25.1042		35	11.8095		35	10.0238		35	17.6848		35	17.1124
36	23.75		36	9.0635		36	10.2857		36	17.337		36	14.9888
37	17.7708		37	11.5873		37	10.9167		37	18.2609		37	12.8427
38	10.2292		38	13.2063		38	11.2857		38	21.6304		38	16.3596
39	10.8333		39	11.0635		39	15.1667		39	22.3804		39	17.3933
40	9.5417		40	15.9048		40	15.119		40	16.75		40	17.2809
41	6.2708		41	12.3968		41	14.7381		41	14.8804		41	18.7865
42	7		42	18.0794		42	11.1429		42	14.8587		42	21.4831
43	7.4792		43	24		43	10.1429		43	11.1848		43	23.1685
44	9.8333		44	17.5556		44	10.3214		44	8.1413		44	21.3708
45	8.125		45	19.0159		45	8.2262		45	6.5543		45	17.236
46	6.8542		46	12.6984		46	6.7619		46	5.3478		46	14.6854
47	6.8125		47	7.5873		47	13.2857		47	4.5761		47	16.6404
48	6.1458		48	13.5397		48	18.8929		48	5.163		48	18.427
49	5.5		49	19.5238		49	17.1667		49	6.2174		49	17.3933
50	8.1667		50	21.3016		50	21.381		50	8.25		50	14.5843
51	12.375		51	12.127		51	25.5357		51	8.75		51	14.0337
52	14.6875		52	12.3333		52	21.4762		52	7.8804		52	14.3034
53	18.3958		53	6.6032		53	14.9167		53	7.9674		53	8.427
54	14.4792		54	6.4127		54	12.2143		54	8.5978		54	5.5169
55	16.7917		55	9.3651		55	14.119		55	10.0435		55	5.7416
56	9.9375		56	10.8413		56	17.7976		56	8.9891		56	9.5281
57	12.2708		57	12.9048		57	19.4405		57	9.0761		57	11.1573
58	15.1667		58	16.2222		58	15.8571		58	13.4022		58	13.3258
59	9.8542		59	19.381		59	15.8333		59	16.6848		59	15.5169
60	4.4792		60	22.9048		60	15.2024		60	15.6196		60	14.0337
61	6.0417		61	19.4762		61	11		61	13.6304		61	11.6854
62	6.25		62	26.7937		62	7.6429		62	13.4348		62	11.7753
63	11.5833		63	32.746		63	11.4405		63	15.8913		63	15.3146
64	13.3542		64	34.7302		64	13.2024		64	18.5543		64	20.3034
65	16.875		65	26.6825		65	8.2738		65	15.5761		65	23.4382
66	15.25		66	20.4603		66	10.0238		66	16.9674		66	22.1461
67	21.8333		67	15.0794		67	11.2143		67	15.6196		67	19.4494
68	21.9375		68	15.746		68	17.2262		68	13.337		68	12.9326
69	17		69	14.4762		69	15.4524		69	11.413		69	7.0899
70	15.75		70	14.8571		70	17.369		70	11.1739		70	7.7753
71	24.2292		71	13.9683		71	13.1667		71	11.2935		71	6.0899
72	19.9167		72	12.4444		72	9.5952		72	12.5652		72	3.1236
73	23.0417		73	15.3016		73	9.9881		73	14.3152		73	3.8202
74	24.375		74	11.254		74	8.7857		74	15.9239		74	8.1798
75	24.5		75	8.3492		75	6.0714		75	15.5435		75	9.8202
76	20.5		76	14.2698		76	10.2738		76	14.5978		76	8.5618
77	17.9375		77	19.2857		77	12.4405		77	13.163		77	10.3034
78	18.875		78	19.7937		78	10.9286		78	13.9457		78	10.7753
79	25.0208		79	11.5397		79	9		79	14.8261		79	12.6404
80	27.7708		80	11.6984		80	8.0833		80	16.5761		80	15.7191
81	21.7708		81	12.9206		81	10.6548		81	16.8261		81	11.7978
82	23.4167		82	6.3651		82	10.0595		82	16.9565		82	9.4944
83	20.0625		83	4.5556		83	9.869		83	18.0217		83	9.9551
84	14.6042		84	7.1587		84	16.9048		84	19.2609		84	8.4607
85	15.7917		85	10.3492		85	19.0476		85	21.2065		85	14.2584
86	12.2292		86	10.3651		86	16.4881		86	22.3804		86	19.9775
87	10.4792		87	11.0794		87	19.381		87	20.9783		87	20.7978
88	7.3542		88	12.9206		88	23.5952		88	17.9891		88	16.6629
89	6.375		89	11.9524		89	15.6667		89	16.8478		89	12.4944
90	8.9375		90	14.7937		90	10.869		90	16.1848		90	11.0674
91	9.6875		91	20.9841		91	9.4881		91	13.5652		91	7.7303
92	9.4792		92	21.1746		92	16.5833		92	10.9783		92	5.7079
93	10.25		93	18.1429		93	17.6429		93	12.2065		93	4.7978
94	8		94	14.6984		94	25.4048		94	14.5109		94	8.2697
95	5.9792		95	22.8413		95	23.5		95	15.1196		95	16.6854
96	3.3333		96	24.4444		96	19.1548		96	13.3804		96	16.8427
97	4.0833		97	16.1905		97	17.8095		97	13.0652		97	9.191
98	10.3542		98	10.9048		98	13.6905		98	16.3696		98	6.7303
99	16.5625		99	8.6667		99	9.2976		99	17.8043		99	8.4944
100	18.1667		100	12.1746		100	11.119		100	18.2717		100	10.1124
101	13		101	16.2381		101	10.4286		101	17.7935		101	15.5506
102	15.8958		102	18.381		102	9.119		102	18.1304		102	20.2584
103	20.8958		103	15.8254		103	10.2024		103	17.587		103	19.809
104	18.125		104	11.8571		104	10.8095		104	15.837		104	13.4045
105	12.4792		105	16.5714		105	9.8333		105	15.4565		105	12.1011
106	14.4375		106	14.0159		106	12.8333		106	15.9022		106	14.5506
107	14.0208		107	8.5397		107	13.9405		107	17.1957		107	14.2022
108	13		108	10.5714		108	10.4881		108	16.4348		108	12.7528
109	11.8125		109	5.1587		109	9.3214		109	16.9674		109	11.0449
110	7.75		110	8.4127		110	5.1548		110	16.6196		110	12.427
111	7.5625		111	14.0635		111	6.3214		111	16.3696		111	12.1461
112	10.2083		112	13.5079		112	6.869		112	13.8587		112	8.8876
113	7.875		113	9.5556		113	10.7143		113	14.3043		113	11.427
114	9.5208		114	9.9841		114	22.1667		114	15.8696		114	19.7753
115	6.4375		115	12.9048		115	16.9286		115	14.5761		115	26.0674
116	8.0625		116	16.4603		116	13.3095		116	13.8913		116	31.6854
117	11.4792		117	19.0476		117	10.0476		117	12.5435		117	28.0787
118	14.4583		118	19.873		118	11.25		118	11.0543		118	20.0674
119	16.4583		119	24.3492		119	16.6786		119	11.5978		119	20.0337
120	21.125		120	26.5079		120	15.0595		120	13.337		120	21.2809
121	21.6458		121	19.5714		121	11.6786		121	15.3152		121	21.4494
122	11.4583		122	15.873		122	14.8214		122	14.2609		122	16.9101
123	9.5833		123	11.0476		123	17.1429		123	12.913		123	14.1573
124	10.4792		124	10.8413		124	14.2738		124	11.5326		124	11.573
125	11.375		125	20.619		125	14.5357		125	12.1087		125	7.3708
126	22.4375		126	18.2222		126	12.8571		126	10.9457		126	7.7191
127	25.7292		127	14.0159		127	11.381		127	10.25		127	6.573
128	19.8333		128	13.7143		128	12.2738		128	11.9891		128	7.2022
129	9.0625		129	15.2857		129	10.5119		129	12.1848		129	14.4157
130	14.3125		130	11.2222		130	12.2024		130	12.5978		130	16.0674
131	15.1042		131	12.4603		131	8.7857		131	12.2391		131	14.1573
132	18.5		132	16.2381		132	10.5476		132	11.0109		132	12.4045
133	14.5833		133	16.381		133	8.6905		133	11.7935		133	11.1124
134	8.9792		134	11.127		134	13.1071		134	11.6522		134	8.2584
135	13.5417		135	14.5714		135	15.0714		135	12.8587		135	7.6854
136	15.125		136	16.0635		136	16.2619		136	15.3913		136	8.5843
137	12.2083		137	11.2698		137	11.3214		137	16.7065		137	10.8427
138	5.1875		138	12.3175		138	14.1786		138	17.0435		138	10.8764
139	5.7708		139	14.9206		139	17.5357		139	16.9565		139	10.2022
140	9.2708		140	17.9683		140	17.0714		140	16.9239		140	14.3483
141	8.0208		141	17.1905		141	19.1429		141	16.0978		141	21.6966
142	10.7917		142	12.6984		142	18.3452		142	13.9674		142	20.7191
143	13.6042		143	18.7143		143	17.5357		143	13.9891		143	19.382
144	5.9375		144	19.6667		144	13.2143		144	14.6739		144	18.1685
145	7.0625		145	23.0952		145	12.75		145	14.7391		145	16.6966
146	10.5625		146	16.3651		146	12.4048		146	15.8478		146	15.4944
147	9.2708		147	21.1905		147	8.0357		147	14.8261		147	14.3483
148	8.8542		148	23.1746		148	9.5238		148	12.7826		148	13.8989
149	12.8958		149	19.5238		149	8.631		149	13.8261		149	15.427
150	16.875		150	16.5556		150	8.5833		150	14.1413		150	10.8989
151	34.9583		151	17.2381		151	12.4643		151	13.3261		151	7.3483
152	27.3542		152	19.619		152	12.8571		152	14.1957		152	8.6517
153	10.7292		153	13.9048		153	8.2857		153	17.0109		153	9.4382
154	18.8542		154	13.4921		154	6.6905		154	16.1848		154	11.4831
155	22.6458		155	12.1905		155	4.8214		155	12.0978		155	15.5506
156	22.0417		156	13.9365		156	5.6429		156	11.7174		156	17.1573
157	18.1042		157	13.381		157	6.619		157	12.1957		157	16.8202
158	15.8333		158	13.2222		158	7.881		158	11.0217		158	17.5955
159	15.2083		159	19.6349		159	8.869		159	12.1957		159	14.1685
160	11.6042		160	13.3333		160	7.5119		160	13.3261		160	13.1124
161	9.2917		161	14.8889		161	10.369		161	11.337		161	13.9551
162	9.625		162	18.8254		162	11.1429		162	9.9783		162	10.5393
163	12.9167		163	33.5079		163	11.869		163	10.4891		163	11.764
164	15.8125		164	32.4444		164	15.619		164	9.9239		164	14.6404
165	19.7917		165	26.0952		165	25.881		165	8.9457		165	19.7416
166	18.6458		166	17.2698		166	26.0476		166	9.6304		166	25.8876
167	14.3542		167	9.2857		167	25.4762		167	9		167	25.6854
168	15.3333		168	9.746		168	26.4048		168	11.25		168	17.5281
169	14.6458		169	11.8095		169	25.8214		169	12.25		169	14.7303
170	21.4375		170	13.1746		170	24.9762		170	13		170	12.6854
171	21.7917		171	9.6349		171	14.2262		171	14.5109		171	7.618
172	12.4167		172	9.746		172	7.2738		172	15.25		172	6.5618
173	15.7917		173	13.381		173	6.9762		173	13.7174		173	8.1798
174	14		174	9.5238		174	12.1429		174	14.0543		174	6.9326
175	12.0833		175	10.0159		175	14.2738		175	16.3696		175	6.4157
176	13.7083		176	16.7778		176	17.2857		176	15.2935		176	5.236
177	12.1667		177	16.3492		177	17.3452		177	17.2391		177	7.3708
178	13.9792		178	15.2857		178	20.8095		178	20.1196		178	10.2022
179	17.7917		179	25.3016		179	17.2619		179	18.5		179	11.764
180	21.5		180	32.873		180	11.7857		180	16.663		180	12.236
181	26.75		181	25.7143		181	13.3571		181	17.663		181	13.9551
182	30.9167		182	19.0635		182	14.9405		182	21.1413		182	14.6292
183	30.7917		183	10.8413		183	18.3571		183	23.5543		183	11.5955
184	16.9375		184	9.4444		184	19.8929		184	21.3587		184	12.8539
185	16.8125		185	12.5873		185	21.7143		185	18.163		185	10.6742
186	21.9167		186	21.4921		186	25.6429		186	17.6957		186	10.3708
187	16.625		187	17.6349		187	24.3333		187	17.9022		187	14.6067
188	15.5625		188	8.4286		188	18.1071		188	16.4022		188	18.6292
189	20.0208		189	5.5873		189	11.9762		189	14.8587		189	20.6966
190	21		190	5.5556		190	18.1429		190	12.5109		190	18.8202
191	20.5833		191	12.2857		191	19.3333		191	10.6196		191	14.7079
192	20.3542		192	20.8889		192	14.9048		192	7.75		192	12.6629
193	18.3542		193	20.1746		193	15.369		193	6.0543		193	13.8764
194	16.625		194	17.3968		194	17.8095		194	6.4891		194	16.5843
195	21.9583		195	13.1111		195	17.9524		195	6.7717		195	21.1124
196	25.7083		196	8.5556		196	14.75		196	6.837		196	24.5056
197	29.7292		197	6.5873		197	13.4881		197	6.2717		197	20.809
198	25.6042		198	7.0476		198	14.6429		198	5.8152		198	18.0337
199	18.375		199	7.381		199	13.3214		199	5.7609		199	12.1011
200	13.3125		200	13.9206		200	11.9762		200	5.5217		200	12.1461
201	17.7917		201	10.5238		201	13.7857		201	6.1957		201	13.1236
202	21.0833		202	9.1905		202	20.1905		202	8.6739		202	15.0562
203	15.5208		203	15.0476		203	20.5595		203	9.9348		203	16.7079
204	12.5417		204	12.8889		204	21.5		204	11		204	17.7528
205	11.2083		205	13.1429		205	16.5119		205	12.337		205	17.5506
206	11.4167		206	15.9048		206	16.0238		206	12.663		206	19.2809
207	18.9583		207	15.0635		207	18.7857		207	11.6413		207	19.573
208	23.875		208	16.6667		208	15.7143		208	10.6739		208	16.6629
209	19.4167		209	14.873		209	13.7381		209	9.4457		209	16.2247
210	11.5208		210	14.9365		210	14.5595		210	9.8152		210	12.5506
211	6.7083		211	19.127		211	7.381		211	9.337		211	15.3034
212	13.5625		212	27.4444		212	5.3571		212	9.5652		212	12.9326
213	10.9792		213	18		213	7.119		213	11.0652		213	10.382
214	8.3333		214	11		214	9.25		214	16.5652		214	13
215	10.5625		215	5.1905		215	8.3929		215	23.4022		215	13.5056
216	5.875		216	8.7143		216	11.2381		216	23.4239		216	9.809
217	3.9375		217	6.4762		217	9.8095		217	20.3478		217	10.1124
218	6.5625		218	8.7143		218	7.5		218	19.8478		218	10.9101
219	17.6458		219	12.6508		219	9.5		219	19.1522		219	10.618
220	18.4375		220	17.6984		220	15.631		220	15.8478		220	10.4607
221	12.0417		221	13.3175		221	18.0119		221	11.663		221	9.809
222	9.3125		222	9.1746		222	19.369		222	9.587		222	10.382
223	10.6667		223	6.4286		223	10.6548		223	8.4674		223	9.1011
224	14.3542		224	7.7937		224	8.5238		224	9.3043		224	9.1685
225	27.8542		225	7.0476		225	12.0476		225	12.337		225	6.5169
226	36.875		226	10.5873		226	12.9643		226	14.4891		226	8.0112
227	29.9792		227	11.9683		227	26.7976		227	13.8913		227	12.7865
228	14.6875		228	6.381		228	36.1429		228	11.9565		228	14.8315
229	8		229	8.5714		229	22.6905		229	15.2391		229	13.9551
230	10.5		230	14.2857		230	14.4643		230	21.337		230	12.6067
231	17.8958		231	12		231	12.3571		231	22.8696		231	11.3034
232	14.6667		232	12.8889		232	13.4048		232	19.2174		232	11.5169
233	4.7083		233	12.2857		233	15.6667		233	16.2283		233	14.1011
234	7.0208		234	16.1746		234	16.4048		234	17.9783		234	16.9663
235	11.2083		235	15.6667		235	18.1667		235	21.9022		235	19.7978
236	10.5208		236	16.9524		236	23.9405		236	27.2935		236	27.1236
237	12.0625		237	11.0317		237	23.1548		237	26.4239		237	29.236
238	19.2708		238	4.9524		238	23.5714		238	22.7065		238	20.3146
239	15.625		239	4.5397		239	21.2024		239	21.5652		239	18.191
240	9.5208		240	5.5238		240	19.0833		240	20.1087		240	14.6629
241	6.8958		241	8.2698		241	25.4762		241	15.5652		241	15.2472
242	6.0208		242	9.5079		242	29.0595		242	11.8913		242	18.3371
243	8.8542		243	5.2381		243	28.4762		243	9.8587		243	18.6404
244	9.4167		244	4.9206		244	21.381		244	8.413		244	15.3371
245	5.9792		245	13.8571		245	16.2381		245	8.7283		245	16.4494
246	9.1875		246	17.3492		246	13.5238		246	9.1739		246	23.8315
247	18.4583		247	20.3968		247	8		247	12.2391		247	31.1685
248	18.2708		248	22.127		248	7.7857		248	15.5435		248	39.4494
249	8.6667		249	15.8413		249	8.3214		249	17.2391		249	47.7191
250	7.5417		250	13.1429		250	18.7024		250	16.0109		250	46.382
251	22.9375		251	21.1746		251	17.2262		251	16.9457		251	43.4831
252	26.8958		252	27.9683		252	18.2619		252	19.6848		252	36.8764
253	25.7917		253	26.4603		253	20.3214		253	22.9783		253	26.9551
254	30.5625		254	33.4603		254	23.8452		254	23.837		254	26.1461
255	21.1458		255	29.746		255	38.1905		255	24.5435		255	26.9438
256	16.6042		256	21.8413		256	42.5119		256	25.4239		256	26.0449
257	15.6667		257	16.8254		257	39.7262		257	27.3696		257	22.1573
258	18		258	12.4444		258	36.131		258	30.163		258	18.5393
259	13.9792		259	7.4603		259	32.4048		259	34.8696		259	19.382
260	12.9375		260	11.4127		260	31.0714		260	37.8696		260	21.1798
261	18.9375		261	25.8254		261	30.2857		261	36.2609		261	23.9775
262	17.125		262	12.4286		262	32.9643		262	35.5978		262	24.9663
263	14.6667		263	6.7143		263	34.8095		263	36.2391		263	23.4494
264	16.75		264	10.2063		264	28.2143		264	33.7935		264	32.6404
265	21.5417		265	15.4603		265	23.8333		265	30.6848		265	43.427
266	23.2083		266	23.873		266	19.7262		266	27.4565		266	46.1011
267	19.5208		267	26.254		267	15.5595		267	25.6739		267	43.1798
268	25.2292		268	25.9524		268	9.0833		268	24.0652		268	43.618
269	35.875		269	35.2698		269	9.6071		269	23.7283		269	46.5393
270	59.9167		270	38.1746		270	13.131		270	23.4565		270	49.7079
271	64.9375		271	28.4127		271	11.0357		271	21.7065		271	48.1685
272	58.4792		272	24.6667		272	6.8333		272	20.3478		272	38
273	40.875		273	31.1429		273	6.4286		273	19.6087		273	32.8427
274	23.0208		274	33.1429		274	3.8214		274	16.2174		274	34.7416
275	19.3958		275	31		275	5.4881		275	14.6196		275	43.5169
276	21.4792		276	40.1905		276	5.5476		276	15.413		276	48.5056
277	25.1875		277	39.873		277	7.7381		277	16.3587		277	46.6629
278	25.0417		278	24.8889		278	12.9643		278	15.587		278	47.5955
279	27.6042		279	20.0159		279	17.369		279	19.2935		279	50.7978
280	24.4375		280	9.3016		280	15.6786		280	22.4783		280	51.0674
281	36.0417		281	8.2857		281	21.0476		281	22.587		281	50.6966
282	27.8333		282	9.9524		282	24.5357		282	19.913		282	45.0225
283	27.5208		283	6.7937		283	17.0952		283	17.4348		283	44.5281
284	35.8542		284	10.2222		284	12.5833		284	17.4457		284	44.5955
285	38.2708		285	10.2222		285	13.6548		285	17.9674		285	34.8876
286	33.0625		286	13.9206		286	15.9167		286	21.1413		286	23.8764
287	31.7708		287	21.3651		287	20.5		287	28.587		287	20.7753
288	32.4375		288	24.7619		288	16.2381		288	33.3261		288	25.4719
289	41.9583		289	30.9683		289	15.0595		289	34.9239		289	29.809
290	39.625		290	38.9048		290	13.869		290	33.2935		290	27.6067
291	31.5625		291	35.7937		291	11.6667		291	31.2174		291	26.5618
292	30.3125		292	24.3651		292	12.5952		292	28.163		292	30.5506
293	39.4583		293	20.3968		293	15.2976		293	27.3478		293	30.5506
294	41.2708		294	28.0794		294	27.2619		294	26.5		294	26.6292
295	36.5417		295	37.9841		295	31.6071		295	24.3261		295	32.3371
296	34.5		296	46.746		296	32.1905		296	21.3152		296	41.7528
297	32.1875		297	55.8413		297	25.8095		297	18.0435		297	44.809
298	37.2708		298	41.0476		298	18.7024		298	15.3152		298	45.6404
299	51.0625		299	23.7778		299	22		299	14.8478		299	44.8652
300	49.4375		300	21.7937		300	21.8571		300	16.837		300	38.7865
301	37.9167		301	30.873		301	26.3452		301	18.163		301	35.6292
302	23.3333		302	29.254		302	29.9048		302	19.3152		302	37.3933
303	19.2292		303	28.2857		303	38.5833		303	21.9348		303	32.5843
304	21.8542		304	23.9841		304	38.9762		304	27.663		304	26.7079
305	32.625		305	16.9841		305	30.7857		305	30.5761		305	21.5843
306	32.4583		306	31.3175		306	30.2024		306	34.3478		306	21.0112
307	30.3958		307	34.7778		307	33.369		307	39.1957		307	24.236
308	29.5625		308	22.9524		308	31.8333		308	38.0435		308	23.0674
309	27.875		309	12.619		309	27.2619		309	33		309	20.4494
310	36.3542		310	9.2222		310	25.4524		310	30.8913		310	27.0674
311	33.9583		311	8.4127		311	27.25		311	31.8261		311	37.5281
312	28.875		312	10.4603		312	34.619		312	30.7609		312	40.8989
313	39.5417		313	18.2857		313	35.9881		313	28.6522		313	46.1573
314	44.9375		314	21.6825		314	38.1905		314	24.4457		314	47
315	58.7917		315	31.6825		315	38.5952		315	20.6413		315	50.4157
316	66.4792		316	32.0317		316	42.6429		316	19.7391		316	47.0899
317	72.1875		317	25.4762		317	34.2619		317	18.6304		317	41.0112
318	67.1667		318	22.0952		318	27.2976		318	18.5217		318	35.4045
319	64.3958		319	25.8254		319	26.7976		319	21.4022		319	29.7865
320	66.8542		320	30.5079		320	22.8095		320	23.837		320	32.6854
321	50.0833		321	33.8571		321	17.5357		321	23.5761		321	37.1798
322	46.6042		322	36.5238		322	14.3095		322	26.5		322	43.2247
323	52		323	23.7937		323	14.9524		323	28.1196		323	46.6517
324	53.2917		324	17.0317		324	18.8929		324	29.9565		324	44.618
325	50.6042		325	21.9841		325	20.5714		325	31.7609		325	50.6966
326	41.9375		326	26.254		326	21.25		326	34.087		326	56.7865
327	25.7708		327	33		327	20.8929		327	33.163		327	58.236
328	21.6042		328	27.619		328	17.2857		328	33.4565		328	58.2921
329	15.0625		329	15.127		329	21.119		329	32.0543		329	54.7079
330	15.6042		330	24.1587		330	26.2381		330	27.0761		330	42.4494
331	20.7292		331	32		331	25.5476		331	22.4457		331	30.2135
332	14.9792		332	29.5556		332	30.131		332	20.0543		332	28.3371
333	16.3125		333	22.3968		333	31.5357		333	17.3043		333	23.2809
334	18.8958		334	21.1746		334	30.5238		334	17.4022		334	22.2135
335	22.0208		335	30.9683		335	37.631		335	22.2391		335	27.3371
336	25.375		336	40.4603		336	36.0833		336	24.7717		336	31.5843
337	34.4792		337	42.4444		337	39.869		337	26.3913		337	38.3483
338	32.5625		338	41.8254		338	27.9048		338	30.5761		338	37.8989
339	39.9167		339	33.619		339	24.5714		339	38.8261		339	36.9663
340	56.7083		340	30.127		340	23.2143		340	45.3152		340	39.4831
341	54.3958		341	26.2063		341	20.7143		341	44.837		341	39.6292
342	49.7292		342	27.6032		342	26.9167		342	41.6304		342	38.8427
343	50.3333		343	22.0635		343	23.2381		343	39.1848		343	38.427
344	52.7708		344	18.873		344	22.2024		344	37.3913		344	40.1685
345	68.7917		345	22.5079		345	23.4881		345	35.7717		345	40.5955
346	69.1458		346	16.746		346	23.2262		346	35.2609		346	45.3708
347	66.2708		347	17.6667		347	23.7619		347	32.9674		347	50.1573
348	59.1667		348	18.746		348	31.2738		348	24.663		348	46.5955
349	53.8125		349	26.4286		349	36.6429		349	19.6739		349	43.8989
350	47.625		350	29.5238		350	34.5833		350	17.7717		350	39.5393
351	54.375		351	25.8413		351	42.369		351	23.0652		351	44.5955
352	53.9167		352	34.7619		352	35.9405		352	28.8587		352	49.2584
353	44.875		353	29.0635		353	26.3095		353	30.0435		353	48.5955
354	39.3333		354	27.2063		354	24.8095		354	29.0326		354	44.9438
355	35.2708		355	18.3016		355	32.3095		355	27.0543		355	46.6629
356	24.1667		356	21.5079		356	28.9167		356	24.6522		356	44.2472
357	25.7917		357	23.0159		357	22.3571		357	22.6522		357	43.6292
358	41.8333		358	27.8571		358	19.2262		358	27.1739		358	48.0112
359	50.8958		359	31.1905		359	16.0833		359	30.5652		359	48.6854
360	43.875		360	30.9048		360	16.2857		360	27.8587		360	37.2022
361	31.6042		361	26.3968		361	19.5476		361	26.4348		361	19.1573
362	33.2292		362	20.8889		362	22.9286		362	26.2826		362	14.7416
363	42.125		363	17.6508		363	24.7738		363	28.1304		363	15
364	47.875		364	11.4286		364	25.3929		364	28.0109		364	19.0787
365	42.2708		365	21.0952		365	30.3452		365	23.3043		365	28.7079
366	33.1042		366	29.0159		366	28.881		366	23.5761		366	39.1685
367	32.8125		367	22.7937		367	34.0952		367	26.3152		367	45.5618
368	48.5417		368	18.381		368	28.4286		368	23.8913		368	45.5281
369	48.8958		369	20.4286		369	18.5357		369	21.4239		369	44.618
370	40.2083		370	28.4444		370	16.1548		370	21.9022		370	43.2247
371	40.5417		371	31.6667		371	15.7143		371	24.4783		371	42.1124
372	43.8333		372	46.7937		372	17.4048		372	26.9457		372	36.0449
373	42.5		373	45.619		373	19.6548		373	27.337		373	40.6629
374	36.4167		374	40.6984		374	13.8095		374	29.2174		374	48.0225
375	38.5208		375	30.1587		375	21.6905		375	29.0543		375	45.4382
376	40.8958		376	27.5714		376	31.6429		376	23.6087		376	39.1685
377	37.5625		377	20.0476		377	26.5595		377	18.2174		377	30.9663
378	33.1667		378	18.2222		378	22.5714		378	14.7174		378	26.4157
379	32.25		379	18.1905		379	24.9167		379	16.1522		379	30.3371
380	32.2917		380	15.4603		380	26.8333		380	21.1957		380	36.9213
381	41.7292		381	19.2857		381	34.9524		381	24.0978		381	41.3371
382	38.8958		382	22.5238		382	31.381		382	23.663		382	42.3596
383	28.7083		383	27.619		383	26.5		383	19.7717		383	45.3146
384	25.75		384	31.6984		384	20.5833		384	15.7935		384	41.382
385	24.5833		385	31.2698		385	16.619		385	12.4022		385	36.6629
386	28.875		386	42.9841		386	18.3571		386	11.6522		386	37.2921
387	25.9792		387	46.3175		387	24.1667		387	14.2826		387	40.2472
388	26.0625		388	35.9206		388	18.1071		388	17.3696		388	44.6292
389	31.3958		389	44.7302		389	20.1429		389	18.6196		389	47.4831
390	36.6667		390	34.2222		390	22.9286		390	17.3152		390	46.8764
391	47.1458		391	22.1587		391	26.631		391	14.3152		391	37.7528
392	61.6458		392	22.7778		392	23.9167		392	12.4239		392	29.2697
393	50.3958		393	22.0794		393	21.6667		393	12.7717		393	22.9213
394	29.5208		394	26.4603		394	21.1905		394	14.587		394	23.427
395	29.875		395	30.8889		395	18.8333		395	17.7609		395	28.8989
396	35.2292		396	40.5397		396	16.75		396	21.1957		396	33.0449
397	39.6042		397	39.5714		397	13.7262		397	18.8804		397	31.8427
398	49.4583		398	39.5556		398	15.6429		398	16.913		398	30.4607
399	44		399	30.2857		399	15.9286		399	15		399	33.573
400	48.125		400	29.6667		400	19.4167		400	14.587		400	38.1573
401	57.0417		401	29.127		401	25.869		401	15.0543		401	36.9551
402	55.625		402	25.6349		402	37.3571		402	18.0761		402	34.6854
403	46.9375		403	34.9365		403	40.0238		403	24.7609		403	35.5056
404	50.375		404	31.9841		404	41.9286		404	33.8043		404	41.6404
405	45.8125		405	31.7619		405	40.881		405	39.5978		405	46.3146
406	34.8542		406	29.0635		406	44.2976		406	36.1087		406	43.6517
407	37.2083		407	26.9048		407	40.7143		407	31.7609		407	43.8764
408	28.8958		408	22.8254		408	34.0357		408	28.6413		408	34.9213
409	24.7917		409	30.5238		409	33.9405		409	21.3043		409	25.8427
410	17.1458		410	35.1587		410	44.1548		410	21.0217		410	24.9551
411	23.1042		411	33.5397		411	53.6786		411	21.7283		411	26.4157
412	30.5208		412	34.254		412	51.4048		412	18.6304		412	24.2472
413	29.5		413	22.7619		413	50.5357		413	13.8478		413	27.6629
414	24.2083		414	25.4921		414	48.0714		414	15.413		414	36.9663
415	21.5833		415	28.4286		415	39.2143		415	13.4783		415	40.6517
416	21		416	23.4444		416	29.1786		416	9.8696		416	39.5056
417	31.4375		417	28.1587		417	19.3095		417	8.3804		417	38.618
418	40.9583		418	35.1429		418	20.9405		418	9.8043		418	32.2022
419	44.0208		419	34.1587		419	14.4405		419	11.0978		419	29.8202
420	39.3542		420	29.3651		420	13.2381		420	12.1848		420	28.6292
421	40.1042		421	26.3968		421	15.7738		421	12.9565		421	28.8202
422	44.1042		422	27.0952		422	20.7262		422	14.913		422	29.2247
423	44.9167		423	27.5238		423	28.2619		423	17.2174		423	30.3258
424	52.0833		424	28.746		424	28.7619		424	21.4239		424	33.2247
425	56.1667		425	26.7778		425	28.4762		425	23.1739		425	29.6854
426	44.75		426	26.3175		426	30.1548		426	24.25		426	26.0899
427	27.9167		427	22.5397		427	25.3452		427	25.1196		427	29.4944
428	24.5417		428	20.8571		428	29.8095		428	25.1848		428	34.6966
429	19.1875		429	18.0635		429	33.4881		429	24.7065		429	36.809
430	15.2083		430	22.1111		430	25.9762		430	27.6196		430	42.3933
431	17.0208		431	27.8095		431	30.4167		431	26.9239		431	41.6854
432	15.2917		432	29.1429		432	33.9881		432	24.6196		432	30.9101
433	17.5625		433	34.4603		433	31.4405		433	23.6957		433	31.1573
434	35.2917		434	25.4762		434	31.1905		434	24.7609		434	32.4382
435	49.4375		435	20.9841		435	33.1548		435	24.1196		435	31.3034
436	46.75		436	21.1587		436	31.2024		436	21.1413		436	21.9888
437	34.9583		437	22.8571		437	31.0833		437	17.4239		437	15.6629
438	20.125		438	21.0476		438	31.7619		438	15.7283		438	17.191
439	25.8125		439	20.3175		439	37.4762		439	15.7609		439	24.7191
440	32.4792		440	29.6032		440	46.0595		440	15.8043		440	29.3933
441	29.5417		441	26.8413		441	45.3929		441	16.5		441	24
442	29.7917		442	30.5397		442	34.2619		442	19.6739		442	19.2697
443	41.125		443	24.5873		443	28.2143		443	20.837		443	24.3146
444	51.6458		444	22.1429		444	31.1429		444	19.5543		444	31.2921
445	35.6458		445	32.0476		445	33.131		445	17.913		445	31.236
446	18.2708		446	36.9048		446	35.5357		446	15.5435		446	34.1011
447	13.125		447	44.8413		447	32.3095		447	11.9783		447	43.7416
448	15.6458		448	47.4127		448	24.2381		448	11.0978		448	45.2697
449	18.4167		449	48.3492		449	20.4643		449	12.0109		449	43.3371
450	15.0417		450	38.1429		450	24.5714		450	9.4565		450	36.9213
451	19.8958		451	25.9524		451	29.2024		451	8.9348		451	36.5843
452	28.6042		452	30.5556		452	26.0714		452	10.5435		452	38.8876
453	35.8125		453	28.5238		453	28.5		453	13.4239		453	34.7303
454	20.4375		454	25.0317		454	29.3333		454	16.6957		454	33.7191
455	12.3542		455	34.0635		455	31.0595		455	19.5543		455	43.5281
456	12.125		456	47.0476		456	41.2143		456	21.8043		456	47.9326
457	13.6042		457	36.9048		457	51.5595		457	27.7283		457	45.9888
458	17.0417		458	32.2698		458	49.3571		458	34.0543		458	41.1348
459	28.4375		459	20.8413		459	38.2738		459	36.6413		459	38.427
460	32.0208		460	31.1111		460	27.9524		460	35.6522		460	44.5618
461	18.8333		461	35.6508		461	27.619		461	32.087		461	45.9775
462	26.2708		462	38.5238		462	31.0595		462	26.5543		462	40.3708
463	30.1667		463	34.0159		463	28.369		463	22.1304		463	38.6966
464	22.5833		464	35.3175		464	29.7024		464	20.7283		464	39.2247
465	17.2083		465	30.7619		465	27.1429		465	19.5761		465	38.3708
466	17.4167		466	29.2222		466	27.6429		466	17.9348		466	40.0337
467	17.1458		467	38.1429		467	31.4405		467	16.1304		467	37.6517
468	17.0625		468	42.5556		468	34.9524		468	12.7391		468	34.809
469	23.0208		469	36.7619		469	38.6667		469	11.1304		469	34.191
470	25.3542		470	27.0476		470	37.7857		470	14.2174		470	36.3596
471	28.6875		471	29.7302		471	42.2738		471	17.4457		471	51.5618
472	41.3542		472	32.1587		472	47.8929		472	17.9674		472	55.9213
473	43.4375		473	29.1587		473	39.3929		473	17.3696		473	44.8876
474	38.9583		474	31.1746		474	32.3929		474	17.0435		474	34.1798
475	41.5625		475	30.8571		475	39.6786		475	19.0326		475	36.4045
476	35		476	29.7937		476	38.5238		476	23.5543		476	35.7303
477	28.9583		477	22.7937		477	38.4048		477	24.4674		477	31.0674
478	42.3125		478	28.5556		478	31.881		478	21.5109		478	31.5955
479	38.375		479	25.4921		479	29.2381		479	20.087		479	37.6404
480	30.6875		480	20.0952		480	28.0714		480	18.1413		480	47.4607
481	26.3958		481	27.1587		481	28		481	17.8478		481	50.9438
482	42.2708		482	36.2222		482	22.9286		482	17.4891		482	50.1573
483	39.0208		483	32.4127		483	20.369		483	19.4457		483	50.4382
484	23.8542		484	34.7778		484	27.8095		484	21.3913		484	51.4831
485	14.6875		485	21.4603		485	25.8214		485	25.8152		485	47.5506
486	16.5625		486	16.6349		486	23.1071		486	31.5326		486	50.4045
487	14.125		487	14.9206		487	23.4762		487	32.6413		487	42.9775
488	20		488	21.0317		488	23.4405		488	30.0435		488	39.2921
489	35.7708		489	20.8254		489	23.0595		489	26.0761		489	37.7865
490	48.2917		490	15.2698		490	16.869		490	24.8152		490	37.5393
491	56.7708		491	20.6508		491	15.5119		491	23.7609		491	35.6292
492	52.1042		492	21.5079		492	16.4524		492	26.1413		492	36.9213
493	31.9792		493	31.0476		493	17.0952		493	32.0217		493	35.6067
494	18.1875		494	27.9048		494	17.3095		494	36.4022		494	34.236
495	17.3958		495	21.2698		495	26.2024		495	34.8587		495	26.2921
496	14.7083		496	16.5873		496	32.5833		496	29.2826		496	20.9101
497	17.625		497	9.8413		497	28.0238		497	25		497	18.3596
498	27.3958		498	6.3492		498	31.2143		498	24.8261		498	15.8652
499	30.375		499	5.381		499	33.2738		499	21.2283		499	12.9326
