# Supplementary material for: Ehbp1 orchestrates orderly sorting of Wnt/Wingless to the basolateral and apical cell membranes
Source: EMBO Rep. 2024 Oct 14;25(11):5053–79. doi: 10.1038/s44319-024-00289-1 (PMC11549480; doi:10.1038/s44319-024-00289-1)
Supplement: Supplementary file 3 — Source data Fig. 1 [file 44319_2024_289_MOESM3_ESM.zip › Figure 1/F1H/F1H1'' statistical data-Ehbp1 RNAi-Wg.xlsx]

## Sheet: Sheet1
Sample 1			Sample 2			Sample 3			Sample 4			Sample 5
Position	Gray Value		Position	Gray Value		Position	Gray Value		Position	Gray Value		Position	Gray Value
0	23.0323		0	7.5571		0	8.8125		0	26.3684		0	20.547
1	11.3871		1	9.4714		1	13.3375		1	19.9605		1	23.093
2	12.2419		2	11.2143		2	15.5625		2	14.8026		2	20.52
3	5.9032		3	5.9		3	21.125		3	10.7237		3	16.067
4	12.7581		4	6.8143		4	20.725		4	8.6579		4	17.92
5	20.0323		5	8.4714		5	16.7		5	8.0789		5	13.627
6	18.8387		6	13.0429		6	18.85		6	11.5263		6	18.813
7	35.6936		7	17.9571		7	22.8		7	16.1842		7	17.853
8	23.9677		8	21.9714		8	25.65		8	22.3289		8	16.653
9	15.5484		9	21.9429		9	21.8		9	26.9737		9	12.64
10	16.4677		10	26.9714		10	16.3		10	24.8421		10	16.547
11	7.1774		11	27.5286		11	16.925		11	26.0395		11	13
12	11.4355		12	15.2143		12	16.05		12	24.0263		12	7.253
13	11.9355		13	16.2429		13	16.2625		13	26.2895		13	6
14	7.1613		14	16.4857		14	14.2375		14	29.2368		14	6.68
15	6.4355		15	15.7571		15	11.85		15	30.0395		15	10.947
16	6.0806		16	22.3857		16	12.1375		16	34.3553		16	6.56
17	9.5484		17	21.9714		17	14.7375		17	28.9605		17	5.68
18	12.4355		18	17.2		18	14.2		18	15.7895		18	9.053
19	10.7097		19	23.2571		19	11.525		19	8.7895		19	12.067
20	13.5806		20	25.9857		20	10.3375		20	8.8816		20	13.973
21	7.6935		21	22.3857		21	11.3875		21	9.3421		21	8.84
22	13.0806		22	23.0286		22	11.7875		22	7.5921		22	18.64
23	15.8548		23	27.3571		23	12.0625		23	6.9868		23	20.2
24	14.1774		24	25.3286		24	15.05		24	9.3684		24	16.587
25	11.4194		25	17.7429		25	17.05		25	8.2368		25	20.28
26	19.0806		26	15		26	17.5375		26	9.3158		26	20.653
27	28.6129		27	17.5429		27	16.85		27	10.3684		27	29.587
28	23.871		28	24.1286		28	14.7		28	10.0263		28	25.28
29	23.5484		29	23.6571		29	13.9875		29	11.7895		29	22.16
30	14.0323		30	16.5571		30	12.9375		30	13.4737		30	11.24
31	21.1613		31	13.7143		31	10.2375		31	15.6447		31	5.627
32	17.3065		32	11.5857		32	10.75		32	17.7763		32	11.853
33	18.9032		33	9.2857		33	12.7625		33	22.4474		33	12.387
34	16.4839		34	11.8857		34	8.0125		34	22.5789		34	11.933
35	8.6613		35	13.8		35	6.4		35	17.6447		35	21.693
36	16.1935		36	8.1		36	9.2125		36	18.4474		36	14.133
37	20.7742		37	8.9857		37	13.375		37	15.2763		37	16.253
38	13.0161		38	15.0857		38	11.1875		38	11.25		38	16.733
39	11.9677		39	17.9429		39	12.475		39	12.5921		39	18.573
40	7.0968		40	14.8429		40	15.3375		40	17.6711		40	23.48
41	13.4677		41	7.9143		41	15.6625		41	17.6184		41	18.893
42	8.0968		42	5.9429		42	16.7125		42	11.5		42	17.413
43	7.5968		43	7.9429		43	22.7		43	11.2763		43	20.493
44	7.7419		44	10.4714		44	27.5625		44	12.1842		44	18.093
45	5.4194		45	10.8857		45	28.725		45	9.0658		45	11.12
46	10.9194		46	14.8714		46	23.2375		46	8.2763		46	18.88
47	8.629		47	14.2429		47	22.1375		47	8.8947		47	8.28
48	8.2581		48	12.1857		48	18.2625		48	10.2105		48	6.893
49	17.9839		49	13.1714		49	17.5125		49	9.3421		49	11.04
50	12.7903		50	15.8571		50	19.725		50	7.0263		50	10.347
51	25.8548		51	16.6143		51	17.2		51	7.0658		51	10.32
52	18.6452		52	19.1429		52	14.2125		52	11.6447		52	7.867
53	13.7097		53	16.0857		53	11.8375		53	10.7895		53	12.347
54	8.2097		54	12.0857		54	12.0125		54	8.1447		54	18.427
55	13.6452		55	12.3429		55	10.425		55	10.6184		55	21.68
56	17.371		56	14.9286		56	12.05		56	16.3816		56	28.987
57	10.7419		57	13.8286		57	14.225		57	23.1579		57	15.147
58	10.8387		58	19.4857		58	16.35		58	22.7895		58	9.867
59	13.4355		59	19.1857		59	17.3		59	21.9211		59	13.933
60	7.0645		60	10.3429		60	19.275		60	16.3026		60	15.653
61	19.2258		61	7.3143		61	14		61	13.3553		61	22.787
62	28.3065		62	5.9286		62	11.75		62	13.5132		62	25.653
63	23		63	4.0857		63	11.675		63	22.0658		63	19.987
64	24.2903		64	4.5286		64	16.4875		64	28.5395		64	16.147
65	27.8226		65	6.1714		65	22.5375		65	25.3947		65	17.307
66	18.2742		66	7.9		66	25.925		66	27.2632		66	16.053
67	24.1129		67	7.8571		67	25.6625		67	29.7368		67	15.24
68	21.2097		68	7.0857		68	23.0625		68	22.6842		68	15.507
69	30.371		69	8.7		69	16.2875		69	12.6447		69	26.787
70	16.7903		70	10.4714		70	19.625		70	11.1053		70	26.627
71	16.7581		71	11.9714		71	29.725		71	9.0789		71	22.227
72	14.3065		72	9.3571		72	26.45		72	7.4605		72	22.027
73	5.3548		73	5.9286		73	21.05		73	7.8816		73	18.533
74	8.5484		74	3.2714		74	18		74	8.6974		74	13.733
75	11.3871		75	7.3		75	14.075		75	7.8421		75	13.947
76	14.7419		76	9.3429		76	12.575		76	11.0921		76	18.027
77	7		77	10.4286		77	13.45		77	11.7632		77	15.933
78	10.9355		78	8.4571		78	10.6375		78	11.4211		78	10.573
79	10.3548		79	9.5857		79	10.9125		79	16.7368		79	9.027
80	12.8226		80	15.1714		80	11.8875		80	21.8553		80	11.773
81	6.5484		81	15.5714		81	9.8625		81	29.0263		81	9.773
82	2.5968		82	15.9143		82	10.1875		82	29.25		82	7.347
83	4.9839		83	15.8571		83	11.875		83	26.4737		83	7.787
84	8.5323		84	17.6714		84	14.4		84	24.7632		84	8.76
85	10.1774		85	24.5571		85	14.4		85	26.7632		85	7.227
86	3.4516		86	24.4286		86	14.9375		86	20.75		86	6.96
87	10.2903		87	18.5714		87	15.1125		87	16.5789		87	6.48
88	8.1129		88	11.1571		88	14.2625		88	13.8421		88	6.613
89	5.1935		89	10.5286		89	13.7		89	10.9211		89	6.64
90	10.3387		90	13.7571		90	17.825		90	11.2105		90	10.467
91	10.9355		91	16.1286		91	24.8125		91	11.7895		91	8.707
92	11.6613		92	19.9571		92	24.3375		92	10.5		92	14.12
93	15.2419		93	25.6857		93	23.6375		93	8.5395		93	14.373
94	25.1613		94	26.8286		94	26.6375		94	6.7237		94	12.787
95	16.7742		95	22.3143		95	26.2375		95	8.1711		95	18.147
96	12.7581		96	18.7143		96	21.2875		96	5.1184		96	23.053
97	11.371		97	20.2143		97	18.725		97	3.2105		97	15.133
98	14.5806		98	19.7143		98	14.9625		98	3.6711		98	11.213
99	3.371		99	19.3		99	12.225		99	3.9342		99	9.813
100	12.5323		100	23.5143		100	11.625		100	3.9868		100	8.627
101	10.2419		101	26.5857		101	8.975		101	4.6053		101	20.773
102	10.5806		102	27.2429		102	8.2375		102	5.8684		102	25.08
103	15.0645		103	19.1571		103	9.3125		103	4.9605		103	27.453
104	11.0323		104	15.1429		104	7.5		104	6.0789		104	24.653
105	13.7419		105	21.4429		105	5.6		105	8.5658		105	12.493
106	8.4355		106	23.2571		106	5.8125		106	11.9211		106	15.133
107	4.9677		107	25.3		107	9.1625		107	11.9211		107	22.893
108	6.5323		108	19.5143		108	10.1		108	11.0789		108	20.787
109	5.9516		109	24.7143		109	10.6125		109	10.25		109	17.76
110	5.1935		110	24.8143		110	12.0125		110	12.1842		110	11.32
111	10.8226		111	21.7857		111	11.6		111	14.8553		111	12.52
112	9.4516		112	24.5429		112	13.9		112	15.5789		112	14.613
113	10.6613		113	21.5429		113	17.3375		113	14.25		113	8.013
114	13.5323		114	19.3286		114	17.35		114	11.1053		114	14.36
115	19.7258		115	13.6857		115	15.575		115	8.8684		115	9.56
116	20.2097		116	17.3857		116	16.5375		116	8.3158		116	8.173
117	14.7742		117	20.0143		117	16.475		117	8.6579		117	8.173
118	26.371		118	18.0571		118	15.7		118	10.2763		118	6.693
119	26.7742		119	15.1143		119	14.4625		119	10.9737		119	3.147
120	21.5645		120	18.0571		120	9.75		120	12.0132		120	6.467
121	12		121	19.2571		121	8.0375		121	12		121	9.613
122	18.8065		122	17.8429		122	8.5		122	11.7763		122	5.253
123	18.5484		123	14.4286		123	14.35		123	11.2763		123	10.44
124	13.9839		124	15.4857		124	15.6		124	10.7632		124	17.08
125	17		125	19.1286		125	15.3125		125	7.3421		125	18.893
126	6.7258		126	16.2286		126	12.025		126	4.75		126	18.373
127	12.9839		127	19.3714		127	9.4125		127	5.1711		127	20.333
128	22.9839		128	24.3286		128	6.9125		128	8.7237		128	27.12
129	24.8548		129	17.2714		129	9.3875		129	9.6579		129	28.987
130	19.6129		130	12.8714		130	11.8		130	8.4211		130	21.08
131	22.5323		131	9.7857		131	13.125		131	8.1053		131	18.12
132	22.4516		132	11.1714		132	13.675		132	8.2368		132	15.053
133	15.871		133	16.8286		133	13.1125		133	6.3684		133	11.467
134	15.0323		134	15.3		134	11.125		134	8.8816		134	12.773
135	13.3065		135	11.8		135	9.5375		135	12.3816		135	6.4
136	8.9839		136	12.4714		136	11.475		136	18.4605		136	7.64
137	14.0645		137	14.6		137	14.9625		137	24.4737		137	8.52
138	9.871		138	9.1714		138	18.25		138	22.3553		138	13.093
139	15.7903		139	7.0714		139	12.7		139	16.0263		139	12.96
140	13.7258		140	10.3857		140	6.0125		140	11.2895		140	12.973
141	10.0323		141	7.1714		141	4.525		141	11		141	7.187
142	23.0484		142	7.1429		142	7.2125		142	10.0526		142	11.053
143	17.6613		143	14.5286		143	8.125		143	8.2632		143	8.053
144	12.629		144	14.6		144	7.625		144	8.6974		144	7.173
145	5.9355		145	13.1571		145	7		145	8.8947		145	7.427
146	9.2581		146	12.6714		146	6.6125		146	8.0658		146	9.4
147	7.1129		147	6.0571		147	7.5875		147	8.2632		147	15.12
148	9.4355		148	9.4429		148	11.9625		148	8.2105		148	11.36
149	7.9839		149	11.3429		149	12.475		149	9.6316		149	5.827
150	4.1774		150	11.1571		150	10.9375		150	9.75		150	4.613
151	10.5806		151	17.6429		151	9.45		151	9.7368		151	5.787
152	10.1613		152	14.0714		152	11.5375		152	9.1579		152	3.467
153	7.2903		153	11.2571		153	14.2875		153	10.5395		153	7.72
154	8.8065		154	9.9286		154	13.25		154	11.6974		154	8.293
155	15.0645		155	15.4429		155	13.1625		155	11.1447		155	9.213
156	12.2097		156	12.5143		156	14.075		156	10.25		156	12.88
157	11.0161		157	9.7857		157	15.725		157	11.3158		157	21.187
158	15.2258		158	10.2857		158	16.75		158	9.9079		158	22.893
159	9.5		159	7.4143		159	17.4875		159	10.4474		159	18.027
160	13.5968		160	4.9		160	14.425		160	12		160	16.707
161	7.8065		161	6.2286		161	13.1125		161	13.2632		161	16.787
162	8.3387		162	9.9857		162	11.5625		162	12.0263		162	17.813
163	10.3226		163	12.6714		163	9.8		163	10.3289		163	16
164	4.2581		164	11.9714		164	14.0375		164	11.8289		164	13.533
165	6.4677		165	10.6143		165	16.2875		165	14.0132		165	14.773
166	13.5806		166	8.8571		166	14.275		166	12.0132		166	18.8
167	17.6452		167	12.9571		167	14.9375		167	10.0658		167	8.653
168	10.3548		168	19.9		168	12.975		168	10.5526		168	11.573
169	5.3226		169	21.6429		169	10.0125		169	11.6053		169	6.8
170	10.5323		170	18.2714		170	12.3125		170	11.8684		170	6.027
171	14.1129		171	15.6429		171	12.1375		171	10.2632		171	15.427
172	12.0806		172	11.0143		172	13.3375		172	10.1447		172	10.2
173	24.6613		173	10.2571		173	16.025		173	9.0526		173	5.333
174	24.2581		174	13.1286		174	18.4625		174	6.5789		174	8.52
175	6.9839		175	19.5429		175	17.5125		175	7.2632		175	6.653
176	14.0806		176	16.5		176	13.075		176	7.1974		176	8.413
177	9.6452		177	10.5857		177	8.9125		177	7.2105		177	7.933
178	14.4355		178	5.3857		178	5.3875		178	7.6053		178	11.173
179	21.8387		179	8.3714		179	5.7125		179	6.7237		179	18.893
180	14.8387		180	15.9571		180	6.8875		180	5.6711		180	31.253
181	9.8065		181	15.0714		181	5.0625		181	5.1711		181	30.147
182	5.0161		182	7.7429		182	5.05		182	4.6842		182	28.427
183	3.4032		183	5.7429		183	5.325		183	3.1184		183	21.867
184	9.4839		184	7.9714		184	5.675		184	3.8289		184	20.987
185	14.9839		185	12.9571		185	6.4375		185	9.3158		185	17.92
186	1.7742		186	12.7143		186	6.2		186	12.7895		186	23.92
187	5.4355		187	13.5143		187	3.775		187	11.6711		187	19.667
188	9.8548		188	10.9429		188	4.2625		188	10.3553		188	16.053
189	16.4355		189	14.6143		189	5.375		189	8.9342		189	19.413
190	14.0806		190	11.8714		190	5.125		190	8.75		190	18.027
191	15.2581		191	15.1143		191	5.6125		191	5.5395		191	17.827
192	12.7903		192	14.5143		192	3.4375		192	7.4605		192	9.427
193	11.2903		193	14.4714		193	2.9875		193	8.6842		193	11.253
194	7.7258		194	19.0857		194	4.525		194	13.9868		194	10.987
195	5.9032		195	13.4286		195	6.85		195	16.4737		195	16.813
196	14.5484		196	9.4286		196	6.1		196	15.9868		196	20.12
197	7.9032		197	6.3857		197	5.3		197	12.6053		197	25.44
198	12.5484		198	6.5857		198	5.975		198	10.7105		198	23.133
199	10.5968		199	4.8714		199	7.475		199	8.4868		199	25.133
200	5.5161		200	7.9571		200	9.1625		200	9.8026		200	22.733
201	14.6774		201	8.2571		201	10.2625		201	11.1053		201	23.213
202	13.1452		202	9.3286		202	10.7375		202	11.4079		202	22.6
203	6.4355		203	13.6714		203	11.0875		203	9.3026		203	18.36
204	9.2581		204	10.2286		204	11.1625		204	7.2763		204	16.853
205	18.4032		205	12.8286		205	12.9625		205	6.9342		205	14.707
206	23.5323		206	15.1143		206	11.15		206	7.3026		206	19.267
207	20.8387		207	16.1571		207	9.5		207	8.6184		207	27.16
208	17.2581		208	19.2286		208	7.675		208	11.1447		208	19.32
209	8.6129		209	14.9429		209	7.325		209	10.6316		209	15.613
210	9.9194		210	20.5143		210	6.7375		210	13.9079		210	18.093
211	18.1613		211	21.2714		211	8.275		211	15.4605		211	10.013
212	9.4677		212	17.3857		212	9.2125		212	12.6053		212	11.68
213	9.0323		213	10.1		213	8.825		213	13.4342		213	16.36
214	14.2581		214	7.9143		214	10.475		214	17.4079		214	18.4
215	8.5968		215	10.8571		215	10.1875		215	18.9868		215	15.227
216	11.8387		216	17.4		216	7.425		216	14.2368		216	10.587
217	16.0161		217	17		217	5.0625		217	11.9605		217	13.267
218	16.0484		218	11.0286		218	7.85		218	9.8684		218	15.92
219	14.0484		219	5.9		219	10.325		219	8.7237		219	20.733
220	6.6613		220	6.3		220	10.95		220	5.3553		220	27.36
221	17.8871		221	12.5714		221	11.6125		221	3.4342		221	18.72
222	19.5161		222	21.7143		222	16.9875		222	4.3553		222	13.987
223	18.0161		223	19.9143		223	19.725		223	7.6842		223	13.307
224	26.9677		224	11.3571		224	18.1		224	7.9342		224	8.667
225	24.7581		225	7.9286		225	10.8125		225	6.2895		225	10.867
226	27.1774		226	7.9714		226	7.1625		226	7.6842		226	7.293
227	11.8226		227	11.9857		227	9.55		227	8.8421		227	5.413
228	13.1613		228	15.0714		228	16.9625		228	11.4474		228	12.907
229	10.7419		229	11.7857		229	17.175		229	15.0263		229	16.853
230	9.8387		230	5.5571		230	16.9625		230	22.2895		230	12.64
231	14.3548		231	4.5429		231	13.8125		231	15.0921		231	8.44
232	17.5323		232	7.7286		232	10.35		232	12.2763		232	7.08
233	13.1935		233	9.8286		233	10.7		233	15.2895		233	8.893
234	14.3548		234	12.7571		234	8.9875		234	16.3289		234	5.107
235	14.4839		235	6.0714		235	7.175		235	15.7763		235	5.933
236	7.7581		236	7.0286		236	7.35		236	15.9737		236	11.893
237	9.3065		237	9.2571		237	11.8625		237	18.8947		237	9.587
238	11		238	11.9143		238	13.2125		238	20.9737		238	11.107
239	18.3065		239	12.3714		239	11.65		239	25.4079		239	17.6
240	20.9516		240	13.9143		240	9.1375		240	24.8816		240	19.307
241	16.4355		241	26.4286		241	14.5875		241	21.8947		241	23.493
242	13.5161		242	29.1429		242	18.1125		242	19.0921		242	21.733
243	16.4516		243	19.7857		243	18.175		243	21.8026		243	23.933
244	17.6452		244	16.4714		244	13.625		244	22.2763		244	29.387
245	15.6935		245	16.1143		245	13.575		245	21.9342		245	26.813
246	12.7258		246	10.7143		246	15.3		246	27.9211		246	25.053
247	10.8065		247	7.3429		247	20.025		247	33.9211		247	27.587
248	12.7903		248	4.4857		248	26.8625		248	30.7105		248	34.533
249	19.8387		249	6.6		249	33.325		249	27.5658		249	37.627
250	7.3871		250	6.2		250	42.95		250	22.4474		250	38.12
251	5.7903		251	10.3		251	49.6125		251	17.9211		251	28.16
252	17.5484		252	20.4143		252	40.2625		252	23.7763		252	22.68
253	10.3387		253	31.4571		253	25.8375		253	33.2237		253	16.347
254	6.0161		254	39.2		254	19.175		254	35.5658		254	23.453
255	12.5968		255	36.0429		255	20.825		255	36.2763		255	31.44
256	14.9516		256	33.1143		256	16.975		256	35.6053		256	27.36
257	31.1452		257	40.2429		257	16.2125		257	34.7105		257	27.52
258	24.5		258	58.5429		258	13.9125		258	36.5		258	19.6
259	9.9677		259	50.1		259	9.525		259	39.6579		259	17.973
260	12.3387		260	37.5429		260	9.15		260	36.4342		260	19.373
261	30.0484		261	36.2857		261	13.3		261	22.9211		261	20.907
262	21.4194		262	27.3714		262	14.025		262	17.1447		262	21.96
263	11.8548		263	33.8143		263	11.0875		263	14.3684		263	22.973
264	23.3871		264	36.1286		264	13.2		264	9.8158		264	19.88
265	19.3065		265	27.3857		265	19.8625		265	11.4737		265	29.693
266	29.7742		266	31.1857		266	20.7375		266	11.1711		266	29.053
267	30.1774		267	35.6857		267	23.5125		267	10.2763		267	28.107
268	20.2903		268	46.2143		268	21.9625		268	12.7237		268	30.547
269	29.2419		269	66.2429		269	20.6875		269	14.0132		269	32.52
270	38.5645		270	53.0286		270	20.9		270	16.6974		270	40.027
271	37.871		271	41.4286		271	24.55		271	17.0395		271	39.187
272	38.7903		272	36.0714		272	21.6		272	16.1711		272	40.24
273	18.2258		273	28		273	13.4125		273	12.1711		273	41.92
274	25.4677		274	22.0286		274	12.8625		274	12.6711		274	51.693
275	32.0968		275	20.0429		275	16.2875		275	14.9211		275	42.853
276	24.9516		276	21.9429		276	19.2875		276	17.8421		276	36.573
277	16.7742		277	32.4286		277	17.7875		277	21.9737		277	29
278	7.4194		278	33.5286		278	16.875		278	23.7632		278	28.533
279	18.3871		279	23		279	13.175		279	18.1711		279	22.96
280	16.7258		280	22.8		280	14.8625		280	15.9737		280	31.133
281	16.6774		281	20.5143		281	14.125		281	16.7105		281	22.36
282	24.5645		282	23.1143		282	13.2125		282	15.3421		282	28.24
283	18.5806		283	22.3143		283	10.925		283	15.1316		283	31.293
284	22.2419		284	11.9		284	10.1375		284	14.2895		284	41.08
285	23.9839		285	7.7143		285	9.1875		285	16.2237		285	34.853
286	20.0323		286	8.2429		286	11.4875		286	19.2237		286	28.733
287	14.129		287	10.8714		287	15.2375		287	18.1316		287	27.373
288	27.0806		288	6.5714		288	22.2875		288	18.3553		288	37.267
289	25.2742		289	7.6		289	31.875		289	18.9868		289	43.973
290	15.1129		290	19.3714		290	36.7875		290	17.6447		290	48.653
291	8.129		291	19.0857		291	41.2875		291	18.7895		291	47.16
292	14.7097		292	5.6714		292	44.95		292	16.4211		292	34.373
293	8.9677		293	6.9429		293	34.6375		293	14.7632		293	42.2
294	11.4677		294	9.4143		294	26.1375		294	14		294	38
295	21.6129		295	17.1429		295	24.6875		295	13.4079		295	55
296	24.7581		296	25.2571		296	27.525		296	19.5263		296	52.027
297	30.8387		297	32.4571		297	24.575		297	23.6184		297	45.533
298	35.0968		298	34.1714		298	22.8875		298	21.0395		298	41.16
299	20.3548		299	22.0143		299	29.875		299	21.0263		299	30.787
300	29.5968		300	15.1429		300	35.4875		300	25.75		300	18.84
301	18.3871		301	14.6571		301	31.7		301	25.2763		301	18.373
302	17.7419		302	18.8		302	21.5625		302	23.3816		302	25.787
303	13.9032		303	23.2286		303	23.85		303	25.3289		303	34.467
304	15.6129		304	25.3143		304	20.925		304	28.6053		304	34.787
305	18.629		305	21.6		305	19.4875		305	25.8026		305	37.253
306	14.9032		306	18.4714		306	17.3125		306	27.75		306	36.707
307	18.7097		307	18.8429		307	18.55		307	37.3684		307	38.907
308	17.1935		308	21.4571		308	18.275		308	36.3421		308	38.8
309	12.7097		309	20.4857		309	12.375		309	32.9211		309	33.213
310	19.8387		310	20.0143		310	9.525		310	30.7368		310	25.107
311	11.6935		311	21.9286		311	9.7125		311	19.7632		311	23.16
312	17.5484		312	20.4286		312	11.4125		312	13.1579		312	23.387
313	13.5645		313	24.9		313	14.0625		313	9.2105		313	25.573
314	13.7903		314	30.3		314	14.5625		314	10.8684		314	18.12
315	19.8065		315	26.0571		315	16.4375		315	18.9342		315	22.56
316	12.9355		316	28.8143		316	21.325		316	19.5658		316	16.467
317	18.7419		317	30.0571		317	26.5375		317	16.5526		317	15.547
318	10.0806		318	30.3		318	29.0625		318	15.5921		318	19.16
319	14.7581		319	32.9429		319	23.9		319	14.2105		319	17
320	8.3226		320	39.9143		320	24.125		320	13.9868		320	22.88
321	5.7903		321	26.0429		321	20.75		321	11.7632		321	25.813
322	8.4194		322	22.0857		322	20.7875		322	10.8026		322	23.2
323	9.3871		323	21.1143		323	27.5625		323	10.7763		323	26.067
324	22.2258		324	18.7714		324	29.2125		324	12.3158		324	28.84
325	35.4194		325	19.3429		325	30.3875		325	13.2105		325	28.12
326	18.1935		326	23.0286		326	28.325		326	13.6711		326	40.84
327	14		327	23.7714		327	28.2625		327	16.4079		327	42.373
328	10.7419		328	21.6714		328	26.2125		328	20.0132		328	45.88
329	11.6774		329	21.1714		329	29.4375		329	19.6053		329	33.973
330	13.2581		330	23.1714		330	36.425		330	20.3158		330	37.693
331	13.5323		331	26.4714		331	45.3		331	24.5658		331	31.72
332	17.8548		332	24.3857		332	42.5125		332	25.2895		332	36.44
333	11.3065		333	17.3143		333	39.1375		333	22.8684		333	39.08
334	7.1613		334	18.4571		334	33.7375		334	25.8026		334	43.32
335	14.9194		335	22.0571		335	34.5375		335	27.25		335	29.267
336	11.1774		336	22.6143		336	32.425		336	34.0263		336	26.68
337	13		337	29.0571		337	29.55		337	27.3026		337	27.027
338	11.3065		338	32.6143		338	31.375		338	21.8026		338	30.88
339	11.7258		339	33.1143		339	31.95		339	17.1974		339	30.507
340	15.3871		340	23.0857		340	31.275		340	16.3026		340	35.08
341	10.0806		341	19.2143		341	26.1875		341	18.5132		341	32.987
342	22.5484		342	21.6286		342	24.2375		342	18.8289		342	29.173
343	18.4355		343	28.9429		343	18.7875		343	16.8289		343	29.28
344	13.1935		344	32.4143		344	22.8125		344	14.7105		344	35.333
345	9.8548		345	30.5714		345	28.15		345	12.4211		345	41.493
346	14.2097		346	31.0857		346	29.2625		346	11.1974		346	43.347
347	7.7097		347	23.7143		347	28.5875		347	13.1447		347	49.307
348	8.7903		348	12.3429		348	33.275		348	14.0526		348	63.293
349	19.7258		349	10.5714		349	44.45		349	14.4737		349	57.32
350	18.4677		350	10.8		350	57.2625		350	15.4737		350	57.88
351	12.7097		351	16.0571		351	56.1875		351	17.8816		351	50.027
352	9.7581		352	17.9143		352	43.725		352	25.9605		352	43.053
353	17.0968		353	18.1429		353	45.3875		353	26.0789		353	21.507
354	30.7581		354	11.0571		354	51.3375		354	25.4605		354	20.267
355	39.7419		355	11.7429		355	60		355	20.2895		355	22.627
356	40.6936		356	15.7429		356	64.0625		356	25.0526		356	21.373
357	18.5161		357	12.9429		357	58.975		357	32.4079		357	19.907
358	32.8226		358	15.1143		358	59.225		358	42.5658		358	15.88
359	38.871		359	15.9286		359	56.05		359	48.4474		359	10.947
360	41.2258		360	13.3143		360	53.3125		360	46.8026		360	14.52
361	22.2581		361	14.1143		361	39.5375		361	45.1447		361	14.987
362	13.0161		362	15.5857		362	28.4875		362	40.8026		362	12.107
363	15.2097		363	14.7714		363	26.4125		363	44.1842		363	19.84
364	12.8065		364	12.8286		364	24.8625		364	47.8026		364	25.8
365	7.3065		365	15.7714		365	22.8625		365	45.3947		365	24.293
366	10.629		366	26.7857		366	21.5625		366	40.5132		366	36.28
367	21.629		367	25.6857		367	18.5125		367	32.9474		367	48.333
368	14.4355		368	21.3429		368	12.425		368	34.2632		368	63.24
369	14.9032		369	21.9		369	12.175		369	38.9211		369	71.827
370	5.0161		370	15.4429		370	12.5125		370	39.5395		370	68.16
371	10.7903		371	15.2		371	13.7875		371	31.6974		371	71.44
372	13.9677		372	18.0857		372	12.525		372	27.4342		372	70.573
373	29.9355		373	24.0429		373	16.95		373	29.8158		373	51.28
374	29.4677		374	22.5714		374	25.8625		374	31.0789		374	45.36
375	26.9516		375	15.2571		375	31.7625		375	19.2237		375	43
376	43.129		376	16.5		376	23.8375		376	18.9737		376	49.253
377	36.6129		377	20.5714		377	17.95		377	22.0789		377	35.573
378	40.9677		378	18.2143		378	17.1625		378	31.9474		378	35.76
379	25.4839		379	18.9714		379	18.4		379	33.6711		379	27.92
380	30.0484		380	32.5		380	27.375		380	30.2105		380	34.173
381	33.1452		381	43.1571		381	29.075		381	27.25		381	27.547
382	25.2903		382	42.5143		382	23.45		382	28.5789		382	26.813
383	19		383	45.3143		383	13.7875		383	29.7632		383	34.293
384	15.9194		384	38.3429		384	11.2		384	29.4079		384	33.88
385	14.0645		385	28.2714		385	11.85		385	30.0658		385	38.24
386	24.8065		386	38.3571		386	17.9125		386	27.4079		386	48.813
387	24.5323		387	39.3714		387	27.2375		387	27.9868		387	48.707
388	27.4194		388	36.5286		388	31.575		388	33.5658		388	53.267
389	26.0323		389	42.7714		389	29.7375		389	31.2368		389	69.227
390	31.7742		390	47.7		390	32.675		390	27.1447		390	91.387
391	23.6129		391	39.9571		391	33.8		391	24.8947		391	104.88
392	19.7419		392	25.9429		392	28.175		392	24.2105		392	98.853
393	26.7097		393	25.9714		393	26.2875		393	26.3947		393	92.267
394	40.2581		394	27.4143		394	21.1625		394	32.6184		394	85.413
395	27.3548		395	26.9857		395	24.1125		395	41.0921		395	65.92
396	30.6129		396	27.3143		396	29.6125		396	48.3289		396	60.547
397	25.0323		397	24.5857		397	22.8375		397	53.2237		397	46.387
398	16.3226		398	21.3714		398	20.125		398	44.8947		398	35.467
399	21.5161		399	22.6		399	17.0875		399	44.0658		399	38.253
400	14.7097		400	23.4		400	14.4625		400	47.9605		400	42.867
401	19.2097		401	31.5571		401	14.925		401	52.9737		401	38.653
402	32.9355		402	33.6857		402	15.7625		402	51.8421		402	39.44
403	18.6452		403	26.6714		403	10.25		403	54.1579		403	44.027
404	20.7903		404	32.9286		404	7.4875		404	56.0789		404	47.227
405	23.4032		405	36.2429		405	7.0875		405	62.0658		405	34.04
406	16.1452		406	32.3429		406	6.9		406	63.3289		406	39.28
407	12.7903		407	35.3		407	10.6125		407	61.0263		407	39.96
408	14.2903		408	40.2143		408	17.7		408	52.8947		408	34.8
409	21.7419		409	40.6571		409	18.2625		409	49.5		409	44
410	22.3871		410	37.4857		410	26.5125		410	53.2895		410	53.213
411	25.9839		411	46.6571		411	39.975		411	56.4605		411	60.36
412	37.1774		412	48.0714		412	44.8875		412	55.3158		412	63.413
413	35.6936		413	28.8143		413	34.2625		413	47.0658		413	62.573
414	29.4032		414	19.9143		414	28.1625		414	37.1711		414	68.12
415	26.5484		415	23.4857		415	30.375		415	35.3158		415	82.787
416	34.2581		416	28.5143		416	33.8625		416	31.9079		416	86.24
417	30.2097		417	22.4286		417	30.75		417	26.2632		417	101.467
418	45.7419		418	19.5143		418	24.9375		418	24.1316		418	103.867
419	34.2097		419	17.0571		419	23.4375		419	22		419	92.587
420	21.4194		420	12.4429		420	25.975		420	17.5658		420	96.453
421	23.2581		421	13.9714		421	30.9625		421	15.5658		421	87.733
422	14.7258		422	17.3143		422	28.4		422	16.7237		422	77.947
423	8.9032		423	19.4		423	24.4625		423	21.2237		423	70.68
424	13.6774		424	19.0143		424	21.5125		424	18.4868		424	69.227
425	26.0806		425	17.9714		425	23.8875		425	15.4079		425	68.307
426	15.6935		426	17.2		426	24.475		426	15.8421		426	53.133
427	25.2581		427	23.3286		427	22.3375		427	16.2763		427	53.973
428	14.9839		428	29.8286		428	25.075		428	16.7237		428	59.933
429	14.0161		429	23.1857		429	26.9875		429	16.7237		429	61.64
430	21.5161		430	20.6		430	26.2125		430	20.6711		430	65.08
431	22.8065		431	20.8286		431	26.275		431	22.5921		431	62.8
432	22.7258		432	20.4857		432	20.45		432	28.6184		432	47.44
433	24.5806		433	27.9143		433	15.9125		433	34.8553		433	53.053
434	17.9355		434	25.8286		434	22.775		434	38.2632		434	43.187
435	24.4516		435	24.1286		435	26.7125		435	32.1184		435	43.053
436	16.1129		436	21.1571		436	32.225		436	23.5132		436	52.8
437	16.2258		437	16.4857		437	38.2375		437	22.7632		437	46.827
438	26.7903		438	16.8429		438	35.6875		438	21.0132		438	49.773
439	15.3871		439	19		439	33.7125		439	14.7763		439	50.587
440	11.5645		440	17.9		440	33.65		440	14.0789		440	55.68
441	18.4516		441	20.6714		441	30.975		441	18.5395		441	41.84
442	20.5645		442	24.8714		442	26.3125		442	21.3026		442	43.133
443	15.7903		443	21		443	28.325		443	25.3553		443	41.987
444	15.0323		444	19.9571		444	33.125		444	29.1711		444	34.68
445	12.0806		445	18.8		445	27.8375		445	31.9342		445	39.88
446	4.6935		446	18.0714		446	22.1		446	36.0526		446	46.413
447	12.5484		447	15.3143		447	18.45		447	37.7237		447	49.547
448	18.6452		448	12.1143		448	17.8625		448	33.8421		448	61.36
449	23.3065		449	15.2429		449	15.125		449	33.2895		449	54.013
450	39.871		450	14.3143		450	15.375		450	29.8947		450	55.88
451	37.3064		451	18.4143		451	17.6125		451	28.1447		451	54.267
452	24.2419		452	26.4		452	15.2875		452	28		452	57.693
453	19.3065		453	23.6286		453	18.975		453	28.0921		453	65.947
454	32.5484		454	21.6857		454	21.175		454	22		454	57.587
455	22.1935		455	19.2714		455	22.925		455	19.2368		455	68.387
456	18.7419		456	23.9714		456	15.1375		456	15.4079		456	55.333
457	15.8548		457	33.3143		457	18.4375		457	15.7632		457	62.853
458	17.4516		458	27.9429		458	19.7875		458	18.3684		458	65.187
459	17.0323		459	22.9571		459	22.125		459	18.3421		459	63.267
460	32.8871		460	17.9		460	23.7625		460	17.3158		460	44.907
461	34.629		461	16.8571		461	30.8625		461	18.2763		461	51.587
462	34.2419		462	16.5		462	33.2625		462	19.2105		462	49.76
463	21.4677		463	15.1		463	34.1625		463	21.2763		463	46.32
464	21.3871		464	22.1429		464	30.025		464	21.5921		464	68.08
465	33.2903		465	30.0857		465	30.5875		465	21.9079		465	72.173
466	37.0484		466	25.7571		466	33.525		466	16.8816		466	54.28
467	46.2258		467	23.9286		467	30.1375		467	18.5395		467	53.987
468	54.6936		468	27.1714		468	23.8		468	20.9079		468	50.973
469	52.9516		469	24.4143		469	30.825		469	21.4605		469	54.013
470	27.5		470	24.9143		470	38.95		470	18.7105		470	57.093
471	28.9839		471	22.7571		471	36.6		471	14.6316		471	65.213
472	33.4355		472	24.4714		472	40.0875		472	12.7763		472	69.76
473	22.1774		473	30.2		473	34.2125		473	12.4474		473	72.4
474	27.3871		474	34.8286		474	32.8875		474	10.8553		474	70.613
475	21.9194		475	29.9857		475	34.525		475	9.0263		475	63.973
476	18.9355		476	28.5857		476	34.7625		476	10.0263		476	56.88
477	14.6452		477	26.7857		477	38.15		477	11.1053		477	51.147
478	25.7419		478	24.8714		478	27.9375		478	15.6184		478	52.56
479	32.4677		479	26.8857		479	25.2125		479	19.3289		479	56.373
480	25.8065		480	33.4286		480	30.7125		480	19.7632		480	43.467
481	31.7903		481	43.9143		481	27.95		481	20.7368		481	43.56
482	37.9032		482	41.5143		482	28.3375		482	19.3684		482	50.6
483	49.5323		483	32.4571		483	27.5375		483	16.0658		483	55.72
484	29.9194		484	28.4		484	32.425		484	13.8947		484	67.52
485	33.0645		485	23.1429		485	37.8375		485	16.6316		485	55.547
486	29.2419		486	24.6143		486	35.15		486	19.2763		486	57.067
487	30.6935		487	27.2143		487	30.7625		487	18.6974		487	59.427
488	28.8548		488	29.7286		488	32.4		488	24.6184		488	71.147
489	61.1613		489	26.3286		489	29.5375		489	25.8553		489	85.667
490	39.9032		490	31.2429		490	29.3		490	24.1316		490	85.373
491	24.3548		491	33.5429		491	38.5375		491	16.9605		491	81.867
492	22.1774		492	24.8429		492	36.5875		492	17.9737		492	83.173
493	31.871		493	27.5714		493	37.25		493	19.4079		493	70.373
494	27.7097		494	30.5429		494	33.6375		494	15.6974		494	76.987
495	20.0645		495	24.1857		495	35.6		495	16.1053		495	81.467
496	20.9516		496	28.1714		496	34.4875		496	23.6184		496	81.027
497	25.8226		497	25.8143		497	32.2875		497	24.4868		497	65.08
498	38.3548		498	18.6571		498	36.6875		498	22.0526		498	66.053
499	28.1774		499	13.3714		499	41.1		499	22.9868		499	66.053
