# Supplementary material for: Ehbp1 orchestrates orderly sorting of Wnt/Wingless to the basolateral and apical cell membranes
Source: EMBO Rep. 2024 Oct 14;25(11):5053–79. doi: 10.1038/s44319-024-00289-1 (PMC11549480; doi:10.1038/s44319-024-00289-1)
Supplement: Supplementary file 3 — Source data Fig. 1 [file 44319_2024_289_MOESM3_ESM.zip › Figure 1/F1I/F1I statistical data.xlsx]

## Sheet: Sheet1
	mir-bft overexpression					Ehbp1 RNAi
Anterior	14.359	14.0865	14.5176	13.9589	14.5671	13.5224	14.1613	13.2362	13.1135	15.1328
Posterior	34.0394	26.877	26.8457	23.3614	36.5966	22.097	24.9262	26.3177	24.9682	45.8255
	t.test	p.value	0.0031045			t.test	p.value	0.0198787
