# Supplementary material for: Ehbp1 orchestrates orderly sorting of Wnt/Wingless to the basolateral and apical cell membranes
Source: EMBO Rep. 2024 Oct 14;25(11):5053–79. doi: 10.1038/s44319-024-00289-1 (PMC11549480; doi:10.1038/s44319-024-00289-1)
Supplement: Supplementary file 3 — Source data Fig. 1 [file 44319_2024_289_MOESM3_ESM.zip › Figure 1/F1I/Read me.txt]

The images used for data statistics in Figure 1I are the same as those used for data statistics in Figure 1G and Figure 1H
