# Supplementary material for: Ehbp1 orchestrates orderly sorting of Wnt/Wingless to the basolateral and apical cell membranes
Source: EMBO Rep. 2024 Oct 14;25(11):5053–79. doi: 10.1038/s44319-024-00289-1 (PMC11549480; doi:10.1038/s44319-024-00289-1)
Supplement: Supplementary file 3 — Source data Fig. 1 [file 44319_2024_289_MOESM3_ESM.zip › Figure 1/F1J/F1J statistical data-Ehbp1 RNAi-wg-lacZ.xlsx]

## Sheet: Sheet1
Sample 1			Sample 2			Sample 3			Sample 4			Sample 5
Position	Gray Value		Position	Gray Value		Position	Gray Value		Position	Gray Value		Position	Gray Value
0	26.7679		0	30.1943		0	17.658		0	34.3346		0	24.4531
1	25.1786		1	30.227		1	16.3388		1	34.9164		1	24.3122
2	24.9286		2	28.2547		2	15.1484		2	33.7309		2	24.9
3	25.6071		3	25.7083		3	15.013		3	30.8654		3	24.6122
4	23.0179		4	23.2177		4	13.429		4	31.2727		4	24.8265
5	19.9286		5	20.8473		5	13.5032		5	29.8254		5	25.5
6	22.4643		6	20.6667		6	14.6194		6	30.4873		6	25.4143
7	24.4464		7	22.3427		7	14.7742		7	32.9018		7	26.9143
8	24.875		8	26.648		8	14.2968		8	31.5054		8	28.3775
9	27.1429		9	29.5693		9	13.8678		9	31.6146		9	28.6347
10	29.0357		10	31.074		10	14.0678		10	30.4364		10	29.4735
11	30.875		11	37.1203		11	14.9806		11	29.6582		11	28.7326
12	34.5357		12	38.352		12	14.7484		12	29.3236		12	27.649
13	34.7321		13	38.0787		13	14.0388		13	29.0254		13	23.8775
14	31.3036		14	40.5603		14	13.5032		14	27.7746		14	22.1388
15	29.1429		15	41.5833		15	15.5032		15	29.4546		15	20.9755
16	29.6071		16	44.162		16	17.129		16	29.3164		16	20.2163
17	29.2143		17	42.148		17	18.6936		17	29.5782		17	19.8306
18	27.375		18	39.2687		18	18.7388		18	30.8946		18	21.4469
19	25.4821		19	38.0927		19	19.3322		19	30.3782		19	21.2939
20	24.9464		20	35.176		20	18.6516		20	29.9054		20	21.9673
21	25.0536		21	35.7313		21	19.2096		21	30.6618		21	22.3408
22	27.4821		22	35.3103		22	20.0388		22	30.7636		22	24.5082
23	25.6429		23	33.5833		23	19.3904		23	31.0036		23	25.7143
24	23.6429		24	33.5973		24	19.5968		24	30.3127		24	26.7
25	22.9286		25	32.898		25	19.5226		25	31.5636		25	27.0368
26	22.5536		26	33.3937		26	20.7806		26	30.9746		26	26.3204
27	23.6786		27	34.611		27	20.5936		27	30.1746		27	26.749
28	22.8929		28	33.75		28	22.6		28	30.4291		28	26.6449
29	20.3036		29	31.4307		29	23.3678		29	29.9927		29	25.3775
30	19.0893		30	28.588		30	23.3904		30	29.3527		30	24.7225
31	17.9821		31	30.162		31	24.8064		31	27.5346		31	26.4551
32	18.0179		32	28.0047		32	24.4678		32	26.7927		32	26.3449
33	18.6964		33	27.4397		33	25		33	26.16		33	26.9265
34	19.5		34	25.7083		34	25.4258		34	26.64		34	26.3143
35	20.0179		35	22.6943		35	27.0484		35	27.0473		35	27.202
36	21.3929		36	22.9677		36	27.1904		36	26.7927		36	25.9163
37	20.4286		37	25.074		37	29.487		37	27.6		37	27.0184
38	18.9821		38	26.9443		38	30.6516		38	28.0654		38	27.1837
39	18		39	27.7777		39	31.5678		39	28.4727		39	26.4306
40	17.375		40	28.9583		40	31.7162		40	27.2727		40	28.1082
41	17.6786		41	30.463		41	32.471		41	28.6473		41	27.8143
42	17.0536		42	30.824		42	32.1548		42	27.4691		42	28.2674
43	17.1607		43	29.625		43	31.1774		43	28.3927		43	28.549
44	16.8214		44	29.3563		44	31.0226		44	29.1782		44	28.6347
45	16.2321		45	29.963		45	30.571		45	30.1527		45	28.7694
46	16.1429		46	29.611		46	29.4936		46	30.2036		46	30.4592
47	18.3214		47	28.9907		47	28.6162		47	31.8691		47	30.1775
48	19.75		48	25.8797		48	27.5388		48	32.2618		48	29.2714
49	19.9286		49	25.0927		49	26.8548		49	30.4582		49	27.4592
50	18.625		50	24.4307		50	27.5968		50	31.4836		50	27.2204
51	20.0893		51	22.0973		51	28.0032		51	31.0546		51	26.1857
52	22.5357		52	23.8287		52	28.6226		52	31.2654		52	25.1021
53	22.3393		53	22.2777		53	26.6612		53	30.9527		53	25.8796
54	21.4107		54	21.5787		54	25.9194		54	29.7236		54	24.7469
55	21.5357		55	19.25		55	25.4032		55	29.5636		55	24.1041
56	23.2857		56	16.551		56	23.3452		56	29.6509		56	22.9714
57	22.4464		57	14.7547		57	23.1		57	31.1346		57	25.1939
58	22.4464		58	14.875		58	22.5032		58	30.9891		58	24.3
59	23.4107		59	12.4677		59	24.5322		59	30.5818		59	23.3939
60	23.9821		60	11.338		60	25.1968		60	29.9709		60	24.5449
61	22.7321		61	10.9027		61	26.329		61	28.7054		61	25.7082
62	21.5536		62	11.9723		62	27.8936		62	29.1346		62	25.6898
63	20.9821		63	12.5187		63	27.9838		63	26.4		63	26.3755
64	22.8214		64	13.764		64	26.3388		64	26.9527		64	27.1653
65	24.1964		65	15.852		65	25.2612		65	27.7091		65	26.1122
66	25.125		66	16.7963		66	25.1968		66	27.8327		66	25.6469
67	25.9107		67	17.7407		67	25.758		67	27.9491		67	26.0326
68	23.375		68	20.0787		68	25.8322		68	26.9818		68	25.8979
69	22.4643		69	21.1807		69	27.5258		69	28.48		69	27.8204
70	21.4464		70	19.4537		70	29.4484		70	31.4982		70	26.5775
71	23.2857		71	20.6853		71	30.3194		71	31.52		71	26.0571
72	25.0179		72	22.125		72	30.0388		72	31.7964		72	26.3143
73	25.7679		73	22.8657		73	29.6936		73	31.1782		73	26.5714
74	24.0893		74	26.4307		74	31.1774		74	30.3927		74	27.251
75	22.8393		75	25.838		75	31.2452		75	28.9309		75	28.9469
76	24.0536		76	27.4443		76	32.1162		76	29.04		76	28.4694
77	23.7857		77	26.7687		77	32.5194		77	30.0946		77	27.9429
78	23.7857		78	26.7453		78	31.8226		78	29.9418		78	29.6816
79	23.4821		79	27.449		79	31.458		79	28.4509		79	29.7796
80	24.3571		80	24.551		80	31.5678		80	29.6146		80	29.9755
81	24.8571		81	26.3147		81	32.0742		81	27.1054		81	28.7143
82	26.5893		82	24.5927		82	32.0032		82	27.6073		82	27.3551
83	27.875		83	22.7963		83	31.8936		83	27.2946		83	27.1775
84	28.3393		84	20.2823		84	31.0838		84	28.5018		84	27.9061
85	28		85	22.2083		85	29.9484		85	28.4727		85	26.6143
86	27.5893		86	22.875		86	27.429		86	26.88		86	26.1796
87	28.6786		87	19.3427		87	27.387		87	24.4364		87	26.4367
88	29.9107		88	16.8657		88	26.9968		88	23.9782		88	25.9102
89	29.1071		89	13.338		89	25.1516		89	21.9636		89	25.5674
90	28.6607		90	9.70833		90	25.842		90	21.7964		90	25.6714
91	27.7143		91	8.95367		91	25.8258		91	22.0873		91	25.3102
92	25.9821		92	9.912		92	24.9032		92	21.04		92	25.9286
93	26.4286		93	9.93533		93	26.7354		93	21.6		93	26.1429
94	25		94	12.1713		94	27.1548		94	21.4764		94	26.651
95	22.3571		95	16.2593		95	27.1162		95	23.5491		95	25.9347
96	21.0536		96	17.7917		96	24.8388		96	24.8509		96	26.902
97	21.4286		97	20.1297		97	25.7		97	27.4982		97	27.4225
98	21.8036		98	24.727		98	26.4064		98	26.9018		98	27.2632
99	22.5536		99	24.5463		99	27.3162		99	27.5709		99	27.6674
100	24.3929		100	29.8657		100	26.629		100	28.0946		100	27.6429
101	26.2857		101	31.1203		101	26.4678		101	28		101	27.8082
102	28.2143		102	31.6157		102	26.842		102	28.9454		102	26.2592
103	27.5893		103	33.1527		103	26.0226		103	29.1346		103	24.6735
104	27.0357		104	33.3147		104	26.4968		104	31.0546		104	24.4959
105	26.9821		105	34.2823		105	27.5226		105	31.3164		105	23.6571
106	27.0536		106	35.0927		106	29.0678		106	30.6254		106	23.6326
107	27.75		107	36.551		107	30.0096		107	30.88		107	22.3898
108	27.75		108	37.1437		108	29.7		108	30.6982		108	23.1612
109	26.625		109	36.639		109	28.8096		109	30.1309		109	23.8959
110	26.7321		110	35.602		110	28.3838		110	30.7927		110	22.9347
111	27.0893		111	37.1343		111	29.4354		111	31.5346		111	22.6653
112	25.4821		112	34.3427		112	30.0096		112	33.2		112	25.2122
113	25.9464		113	33.0647		113	28.829		113	30.9236		113	24.0674
114	25.6071		114	32.5093		114	27.458		114	30.0727		114	22.8612
115	26.3571		115	29.6667		115	26.6968		115	29.1709		115	24.0612
116	28.9821		116	24.176		116	26.187		116	27.1054		116	23.8102
117	29.25		117	25.0187		117	24.9258		117	27.5127		117	24.3735
118	27.2321		118	24.5047		118	23.9548		118	28.2182		118	26.6449
119	26.5179		119	22.8843		119	23.0032		119	27.0109		119	28.9286
120	27.7857		120	19.5093		120	22.3258		120	26.96		120	28.9837
121	31.3571		121	17.6203		121	24.6678		121	26.0291		121	27.3
122	31.5179		122	16.852		122	24.742		122	26.7854		122	27.0061
123	28.8214		123	17.75		123	24.3194		123	26.5673		123	26.1979
124	29.375		124	18.6573		124	21.9936		124	26.0654		124	27.2816
125	33.6964		125	15.9167		125	22.2032		125	28.1818		125	28.8796
126	35.8214		126	15.4443		126	22.8226		126	27.8691		126	29.6939
127	35.4286		127	16.273		127	23.2742		127	29.1273		127	30.6857
128	34.5714		128	15.875		128	23.5516		128	28.88		128	29.9326
129	33.125		129	16.449		129	23.5		129	26.6691		129	30.4531
130	32.3393		130	16.287		130	24.7354		130	27.8182		130	28.8735
131	32.1607		131	17.5187		131	26.8612		131	26.4582		131	28.1082
132	31.1786		132	18.1897		132	28.2678		132	26.7636		132	27.5143
133	32.5179		133	17.0187		133	27.9968		133	27.5564		133	27.6306
134	32.8036		134	18.574		134	30.3612		134	26.24		134	27.2388
135	33.375		135	17.898		135	31.4388		135	25.5491		135	26.8469
136	35.2857		136	15.477		136	34.1548		136	25.6146		136	26.6755
137	33.625		137	15.5693		137	35.2322		137	26.9382		137	26.0816
138	28.3393		138	13.6573		138	37.0612		138	27.0764		138	26.902
139	27.4821		139	10.6897		139	37.429		139	27.3091		139	26.7612
140	30.6964		140	9.71767		140	35.9548		140	26.2182		140	27.0796
141	31.7857		141	8.648		141	36.1452		141	26.1527		141	26.4429
142	30.375		142	9.45367		142	34.287		142	24.6764		142	28.0531
143	29.0357		143	9.64367		143	32.542		143	25.6509		143	29.3755
144	27.2143		144	8.676		144	32.4646		144	25.8254		144	28.7388
145	24.6429		145	8.727		145	29.5774		145	27.6291		145	28.4755
146	25.4286		146	8.24067		146	28.7162		146	25.68		146	28.2551
147	27.6786		147	7.47233		147	27.213		147	24.7709		147	27.2571
148	27.6429		148	7.73133		148	26.2354		148	25.5127		148	27.6122
149	27.375		149	7.41667		149	25.013		149	24.7127		149	26.5041
150	26.5714		150	7.93067		150	23.887		150	25.8909		150	25.5918
151	26.1607		151	6.94433		151	23.2904		151	24.7636		151	26.9571
152	25.3214		152	7.477		152	22.9388		152	27.4327		152	25.9775
153	23.5		153	7.15267		153	22.7322		153	26.8654		153	24.7286
154	23.3571		154	6.37967		154	21.9774		154	24.7854		154	24.0061
155	22.6607		155	6.60633		155	19.658		155	25.6582		155	24.2939
156	22.6607		156	6.662		156	19.3388		156	24.0946		156	25.1449
157	21.6071		157	6.162		157	19.1646		157	23.7964		157	25.249
158	19.3571		158	6.139		158	18.813		158	23.4691		158	26.1306
159	17.9821		159	5.926		159	20.6612		159	24.4436		159	24.6918
160	19.3036		160	6.40267		160	21.4838		160	23.7818		160	24.4775
161	20.7857		161	7.70833		161	22.1646		161	24.24		161	24.8449
162	20.0714		162	7.287		162	24.5388		162	24.0727		162	26.3326
163	17.8929		163	10.301		163	25.658		163	23.0982		163	25.1816
164	17.7321		164	11.625		164	25.9452		164	24.8146		164	24.1959
165	17.8571		165	12.486		165	26.0774		165	22.7854		165	23.5837
166	18.0714		166	13.8563		166	25.8548		166	22.7927		166	23.5041
167	19.1964		167	14.7823		167	26.3806		167	23.4182		167	22.4082
168	21.5714		168	17.0787		168	26.258		168	22.0146		168	21.4837
169	22.2321		169	19.227		169	26.4548		169	23.2654		169	21.9184
170	23.125		170	22.4443		170	27.1322		170	22.5236		170	21.5143
171	25.2857		171	25.3287		171	26.0354		171	23.4982		171	22.4449
172	26.8393		172	26.8287		172	27.829		172	23.76		172	21.4775
173	28.0714		173	26.486		173	27.7096		173	23.9491		173	20.8408
174	29.4643		174	27.4537		174	26.658		174	25.8764		174	20.449
175	28.5536		175	29.1297		175	26.6838		175	23.76		175	20.9755
176	27.3929		176	29.611		176	26.7452		176	23.8036		176	22.6041
177	26.6429		177	28.0927		177	27.6096		177	23.2291		177	22.8367
178	25.5		178	29.912		178	26.0678		178	22.8654		178	22.1388
179	26.2143		179	29.889		179	25.571		179	21.0254		179	22.6653
180	24.5179		180	28.0277		180	24.2774		180	20.2109		180	25.1204
181	23.7321		181	29.1343		181	23.7388		181	21.2727		181	25.6898
182	22.3393		182	27.0323		182	26.2774		182	22.5746		182	27.0612
183	21.25		183	24.662		183	26.8774		183	21.7091		183	28.1878
184	18.7857		184	23.9677		184	28.1162		184	21.3454		184	27.3796
185	16.1786		185	21.648		185	28.6322		185	19.7454		185	27.6245
186	16.3393		186	20.8427		186	29.6548		186	20.6254		186	26.051
187	18.8036		187	18.2453		187	28.9226		187	19.9127		187	24.551
188	22.7679		188	17.412		188	30.7838		188	18.72		188	23.2775
189	24.1429		189	15.3193		189	31.5064		189	18.32		189	21.2204
190	24.1429		190	12.3333		190	29.9774		190	19.1854		190	19.8979
191	25.2679		191	12.7083		191	29.5096		191	19.3746		191	20.2286
192	26		192	11.5833		192	26.442		192	19.0327		192	19.9102
193	25.25		193	9.75933		193	25.0452		193	18.1746		193	19.5306
194	23.75		194	9.87033		194	25.858		194	19.0618		194	20.1429
195	25.1071		195	11.1203		195	26.5		195	17.6946		195	20.5837
196	27.5179		196	12.2223		196	24.1968		196	18.0218		196	20.3632
197	26.8393		197	13.537		197	22.8646		197	17.7382		197	22.8918
198	26.6607		198	15.889		198	19.842		198	19.1564		198	22.6714
199	25.4643		199	18.9537		199	20.3162		199	19.4982		199	23.2163
200	23.8393		200	19.713		200	18.7096		200	20.3346		200	22.7816
201	21.625		201	21.1203		201	19.5904		201	20.3782		201	22.5368
202	19.1786		202	23.9027		202	21.6322		202	21.1273		202	21.7225
203	17.9821		203	24.25		203	25.0774		203	18.5309		203	20.5592
204	18.4286		204	25.625		204	27.287		204	19.8182		204	21.6612
205	17.9286		205	28.6897		205	27.9838		205	20.5454		205	21.2632
206	16.2143		206	26.4353		206	29.587		206	22.2036		206	21.9551
207	17.0357		207	28.736		207	27.7096		207	22.2836		207	21.1347
208	20.5893		208	29.801		208	28.4904		208	21.1564		208	19.4265
209	22.9643		209	29.9537		209	30.5646		209	22.2182		209	19.4755
210	22.3929		210	32.1853		210	32.3354		210	19.7818		210	18.7531
211	22.3571		211	32.0693		211	33.5774		211	19.7891		211	19.0102
212	24.5893		212	30.9537		212	34.0484		212	18.8873		212	18.7408
213	25.9286		213	31.0787		213	35.1646		213	18.7854		213	18.6245
214	26.5		214	33.449		214	35.5258		214	17.9709		214	19.5796
215	27.1071		215	35.287		215	36.9258		215	18.2618		215	19.4326
216	27.6786		216	35.6897		216	36.887		216	18.3418		216	18.5082
217	27.0893		217	34.963		217	36.987		217	18.3418		217	18.4714
218	25.9643		218	36.037		218	37.558		218	17.3236		218	20.051
219	25.3214		219	36.3103		219	36.787		219	17.9564		219	20.651
220	23.4107		220	34.0463		220	35.442		220	16.9964		220	19.3898
221	22.8571		221	33.648		221	35.4806		221	16.7636		221	22.2
222	22.8571		222	34.861		222	34.3838		222	17.4546		222	22.5061
223	22.6607		223	37.3103		223	34.6646		223	18		223	21.8388
224	22.2321		224	41.0323		224	34.1904		224	19.8836		224	22.5306
225	21.3929		225	41.5603		225	33.9936		225	19.1854		225	20.4122
226	20.5179		226	45.0323		226	35.213		226	20.5382		226	19.0898
227	18.9286		227	45.7037		227	34.3354		227	20.96		227	19.1082
228	19.5179		228	46.398		228	32.0096		228	21.3746		228	18.9796
229	21.6071		229	46.773		229	31.2		229	23.1854		229	19.3347
230	23		230	45.0927		230	29.6354		230	22.7709		230	19.8918
231	26.6071		231	45.9027		231	29.229		231	23.36		231	19.6592
232	29.7679		232	45.6157		232	28.0226		232	25.9418		232	21.3061
233	29.6964		233	44.0047		233	24.5096		233	25.4691		233	22.1571
234	29.8036		234	44.2223		234	21.587		234	27.6509		234	21.5326
235	29.3571		235	41.6667		235	19.9032		235	27.6873		235	20.8347
236	30.1786		236	41.199		236	18.9904		236	29.7236		236	20.2286
237	31.4107		237	38.088		237	17.829		237	30.2618		237	21.1837
238	29.1607		238	36.3563		238	17.2806		238	27.5709		238	21.3735
239	25.6071		239	33.3473		239	17.1742		239	25.6218		239	20.1551
240	25.7321		240	29.3937		240	18.3838		240	25.4836		240	21.0184
241	25.9286		241	28.139		241	18.287		241	26.6327		241	18.0122
242	24.5357		242	26.3287		242	19.4904		242	24.7564		242	18.8204
243	23.0714		243	29.463		243	21.9452		243	26.0582		243	18.7898
244	23		244	30.1437		244	23.6258		244	25.68		244	19.2122
245	23.25		245	29.4213		245	22.9258		245	26.64		245	20.2653
246	22.0179		246	30.1437		246	22.9774		246	26.4073		246	23.051
247	20.1071		247	32		247	25.7		247	26.2909		247	23.8837
248	19.9821		248	33.4443		248	27.0774		248	27.5346		248	22.2122
249	19.3214		249	34.3057		249	26.6		249	27.04		249	20.5653
250	18.1964		250	35.4443		250	25.7		250	28.56		250	19.6286
251	17.6429		251	34.912		251	27.0548		251	30.2254		251	19.0469
252	17.3393		252	35.537		252	26.4162		252	28.4364		252	18.7959
253	15.5714		253	35.486		253	24.6968		253	27.8473		253	20.0021
254	15.1071		254	37.338		254	25.7096		254	28.8073		254	21.3551
255	14.0179		255	38.75		255	25.229		255	27.8764		255	20.8653
256	15.4821		256	41.963		256	25.3612		256	27.5636		256	22.8735
257	19.1071		257	41.25		257	25.0904		257	27.44		257	23.5959
258	20.3036		258	39.625		258	24.5774		258	28.9964		258	25.1571
259	20.1786		259	37.9813		259	25.0484		259	27.9854		259	26.4367
260	19.1964		260	39.6713		260	23.4548		260	26.9673		260	25.8
261	20.0714		261	39.1297		261	23.271		261	29.2		261	24.9796
262	19.625		262	36.1203		262	24.3032		262	30		262	21.6
263	18.9464		263	31.8473		263	23.5904		263	30.9236		263	20.6632
264	17.0714		264	29.6713		264	24.3354		264	31.76		264	20.8408
265	15.5536		265	28.588		265	26.087		265	33.6509		265	18.4775
266	15		266	25.7037		266	25.6904		266	34.4509		266	17.9388
267	15.1964		267	24.5693		267	24.487		267	33.3673		267	17.1857
268	15.0714		268	23.398		268	24.7258		268	33.1054		268	18.8204
269	14.4464		269	22.5973		269	23.7032		269	31.7164		269	19.2979
270	12.7857		270	24.537		270	24.1452		270	32.7636		270	21.4286
271	11.9821		271	25.1157		271	23.5968		271	31.1054		271	20.4612
272	11.5179		272	26.3703		272	23.342		272	30.7491		272	24.2878
273	10.8393		273	23.912		273	22.6162		273	32.2691		273	25.2857
274	10.875		274	22.8103		274	22.471		274	30.96		274	24.5265
275	11.5893		275	22.014		275	23.013		275	33.6436		275	22.8918
276	12.4286		276	20.773		276	23.5612		276	31.9127		276	23.2163
277	12.8393		277	22.6437		277	24		277	30.6109		277	22.3837
278	13.625		278	21.773		278	23.213		278	31.7964		278	21.2082
279	13.875		279	21.0833		279	23.458		279	29.5127		279	22.1204
280	15.1964		280	23.125		280	23.8646		280	30.56		280	22.8796
281	16.4107		281	25.7223		281	23.6548		281	29.5782		281	21.7102
282	16.8393		282	23.449		282	24.3		282	30.7054		282	22.7632
283	18.375		283	25.4537		283	23.5646		283	30.88		283	22.9041
284	20.9643		284	27.0787		284	22.6162		284	29.3309		284	21.8021
285	20.6429		285	28.3563		285	23.458		285	30.7418		285	20.7
286	19.3214		286	29.5927		286	24.4968		286	28.72		286	22.1939
287	19.4107		287	30.4583		287	24.0484		287	28.7709		287	20.8102
288	20.4821		288	29.773		288	23.2838		288	28.1746		288	20.1306
289	21.4643		289	31.3193		289	22.5322		289	31.2582		289	19.2061
290	22.625		290	33.963		290	23.5904		290	30.7564		290	19.9408
291	21.8214		291	35.648		291	24.1322		291	31.3236		291	20.7429
292	20.3571		292	36.4027		292	22.3774		292	32.5746		292	20.9694
293	19.4286		293	35.5833		293	22.8388		293	31.1127		293	21.6612
294	21.4643		294	36.1157		294	21.858		294	32.1309		294	21.5571
295	21.0536		295	32.7823		295	21.8452		295	31.9564		295	21.4898
296	19.0714		296	32.75		296	22.1226		296	30.7927		296	21.8388
297	18.875		297	33.7963		297	24.6678		297	30.9964		297	21.6674
298	19.8393		298	34.0557		298	25.9646		298	31.4618		298	21.1714
299	20.1071		299	31.0693		299	25.713		299	28.8291		299	21.5449
300	17.3393		300	28.7917		300	26.1548		300	27.7527		300	22.6286
301	15.1607		301	26.125		301	25.2774		301	28.1746		301	22.2918
302	15.3214		302	23.8333		302	24.9838		302	28.32		302	21.0061
303	14.9107		303	21.236		303	24.1162		303	26.7564		303	20.1918
304	15.2679		304	19.352		304	25.113		304	26.96		304	19.2184
305	19.0179		305	19.2593		305	25.0806		305	28.2618		305	21.2082
306	20.7857		306	22.25		306	25.9612		306	27.3454		306	21.4653
307	21.0536		307	23.074		307	27.187		307	28.4946		307	20.7857
308	21.1429		308	25.523		308	27.6806		308	28.8218		308	20.8041
309	21.8036		309	27.537		309	25.3194		309	28.5673		309	21.9429
310	21.4107		310	29.9073		310	25.8646		310	29.3673		310	22.549
311	22		311	29.037		311	27.2162		311	28.4		311	22.5796
312	22.375		312	29.5323		312	28.2354		312	29.6727		312	23.4306
313	22.9464		313	31.8057		313	26.1322		313	30.2909		313	25.0959
314	23.4464		314	31.7177		314	27.458		314	32.3636		314	24.9918
315	23.7143		315	33.1667		315	28.4904		315	31.9927		315	26.4306
316	25.25		316	32.3427		316	27.3774		316	31.7891		316	25.8796
317	23.9464		317	32.1713		317	28.4388		317	30.2182		317	26.902
318	24.2321		318	31.9953		318	29.3		318	30.7127		318	27.2082
319	25.8393		319	32.861		319	27.7484		319	29.3673		319	27.8571
320	27.1429		320	33.5787		320	27.9936		320	29.1418		320	26.6449
321	26.3214		321	32.3103		321	27.6484		321	27.7673		321	26.1612
322	25.7857		322	33.5277		322	29.4		322	27.0327		322	27.0551
323	24.9821		323	32.5787		323	30.0936		323	26.7854		323	24.5878
324	23.875		324	31.5047		324	31.0936		324	28.4073		324	27.0368
325	22.1786		325	29.6157		325	30.3		325	28.9382		325	24.3918
326	20.8214		326	26.0927		326	28.6548		326	28.9454		326	24.7837
327	19.9107		327	22.102		327	28.2388		327	28.5818		327	24.5449
328	19.1964		328	21.4677		328	28.4322		328	31.5564		328	24.0735
329	19.75		329	25.3333		329	29.3452		329	29.6073		329	26.2592
330	19.6607		330	29.1297		330	28.3064		330	32.0654		330	27.7163
331	19.1607		331	31.648		331	27.9968		331	31.2073		331	28.1204
332	21.2857		332	34.4027		332	28.5646		332	31.4254		332	26.8531
333	21.7143		333	33.4907		333	29.929		333	32.64		333	26.8959
334	20.8929		334	35.861		334	28.3032		334	33.1636		334	26.9388
335	21.7321		335	35.6713		335	28.1194		335	33.1636		335	27
336	23.6071		336	34.1297		336	28.2678		336	31.7527		336	26.4367
337	25.8214		337	31.5647		337	27.6032		337	29.8254		337	28.2368
338	26.0536		338	32.9677		338	30.5742		338	30.0654		338	27.2816
339	26.3393		339	30.5973		339	31.0388		339	29.1346		339	27.0918
340	26.4464		340	31.2547		340	28.513		340	27.8546		340	28.0959
341	24.875		341	32.861		341	29.7516		341	28.4727		341	28.9531
342	27.1429		342	33.1573		342	30.4904		342	27.8473		342	29.3204
343	29.4107		343	34.625		343	31.813		343	29.1346		343	29.1551
344	30.4821		344	32.3703		344	32.5194		344	29.9854		344	29.5286
345	29.6607		345	29.8797		345	32.2968		345	28.8146		345	28.9531
346	30.2857		346	31.4813		346	32.6096		346	28.9964		346	28.9592
347	28.8036		347	30.6343		347	33.8354		347	29.2		347	27.2939
348	25.2679		348	27.5093		348	33.558		348	28.1236		348	27.5388
349	23.0536		349	26.398		349	35.658		349	28.8218		349	27.0368
350	22.1071		350	25.1063		350	36.7838		350	27.9491		350	27.6184
351	21.75		351	22.551		351	35.4064		351	28.9309		351	26.5408
352	24.3393		352	21.7823		352	36.0354		352	29.9636		352	27.049
353	25.7857		353	21.8147		353	35.429		353	29.0691		353	27.9673
354	25.5357		354	21.9813		354	33.2064		354	30.6618		354	28.1265
355	27.7857		355	22.4907		355	30.9452		355	32.1746		355	28.9041
356	31.5		356	21.1437		356	29.9516		356	33.1636		356	28.9837
357	31.5536		357	20.4027		357	30.3		357	31.9709		357	28.7694
358	29.3036		358	20.7083		358	29.8968		358	33.3309		358	27.7837
359	27.8929		359	22.361		359	28.1032		359	33.5418		359	29.5837
360	24.7679		360	19.514		360	27.9096		360	33.7454		360	30.5021
361	24.1607		361	18.9073		361	28.3516		361	32.8436		361	30.2755
362	23.125		362	22.2177		362	28.5774		362	35.3382		362	30.1837
363	20.9107		363	22.764		363	29.858		363	35.1273		363	28.9898
364	21.3929		364	21.5093		364	29.829		364	34.7782		364	27.1347
365	21.8214		365	21.9353		365	29.9904		365	33.7891		365	24.2755
366	18.8929		366	21.162		366	29.1258		366	32.1746		366	23.8959
367	15.375		367	23		367	29.1452		367	32.4218		367	24.2694
368	15.5357		368	24.676		368	28.471		368	32.9164		368	24.3735
369	16.5714		369	27.8843		369	30.8904		369	33.0982		369	24.1959
370	16.8214		370	27.449		370	32.458		370	32.2109		370	22.6837
371	19.875		371	25.6297		371	31.2032		371	32.4364		371	23.7674
372	22.9464		372	27.7223		372	31.0322		372	31.76		372	23.7
373	24.2321		373	29.162		373	30.3484		373	31.3091		373	23.2959
374	22.9821		374	30.1943		374	30.4258		374	32.0654		374	23.7918
375	23.4821		375	32.1527		375	32.0774		375	32.6909		375	26.0816
376	25.6786		376	33.2037		376	32.3904		376	32.9746		376	26.8775
377	28.1607		377	34.7823		377	31.713		377	32.6254		377	26.3878
378	28.6429		378	36.7083		378	31.3806		378	32.2546		378	24.1653
379	29.8929		379	34.9027		379	28.8		379	33.6364		379	26.0571
380	30.1429		380	32.25		380	26.7936		380	33.4982		380	25.8612
381	29.1607		381	31.588		381	24.8678		381	32.4727		381	26.0326
382	27.9464		382	28.8937		382	22.542		382	31.9782		382	26.2959
383	26.2143		383	25.398		383	21.4194		383	32.9891		383	25.8857
384	24.875		384	24.1203		384	20.8258		384	35.3018		384	26.7429
385	23.2143		385	19.301		385	21.0904		385	33.2291		385	26.6326
386	20.875		386	16.6943		386	22.1806		386	32.9818		386	28.0837
387	18.9286		387	16.227		387	21.858		387	34.3854		387	28.0469
388	20.375		388	17.4213		388	21.4162		388	34.6109		388	28.2429
389	22.7321		389	18.111		389	21.7194		389	35.5782		389	30.2326
390	26.0179		390	18.537		390	22.742		390	33.7673		390	29.1735
391	27.8571		391	20.7547		391	21.6194		391	34.4364		391	29.2041
392	26.8929		392	22.5833		392	21.4258		392	32.8509		392	30.4102
393	26.2143		393	23.8193		393	22.1484		393	32.4436		393	28.1939
394	25.6429		394	24.986		394	24.287		394	32.1091		394	29.2531
395	24.1786		395	24.227		395	24.8064		395	32.2764		395	28.4939
396	24.2679		396	25.912		396	26.1612		396	30.5454		396	27.9306
397	24.3571		397	27.0647		397	27.929		397	31.9709		397	29.1306
398	24.8571		398	25.926		398	28.4936		398	33.1054		398	27.9061
399	26.5		399	24.7547		399	27.442		399	32.4509		399	26.7796
400	25.8036		400	24.5047		400	27.4612		400	33.6364		400	26.9755
401	26.3571		401	23.861		401	26.2226		401	32.8727		401	27.0857
402	25.4286		402	23.1713		402	25.9484		402	31.12		402	27.9673
403	24.9643		403	18.861		403	26.9612		403	31.1491		403	25.6837
404	24.1786		404	17.838		404	26.971		404	30.88		404	27.5571
405	22.3929		405	16.8797		405	25.0484		405	31.3673		405	27.9429
406	23.2679		406	12.7223		406	25.4162		406	33.2654		406	28.3469
407	23.9107		407	10.7963		407	25.6968		407	31.4473		407	29.7674
408	22.9464		408	8.477		408	24.142		408	31.2654		408	27.7469
409	22.1429		409	7.93067		409	22.0612		409	31.9418		409	27.2571
410	21		410	8.898		410	21.1548		410	32.4		410	28.0531
411	20.4464		411	9.787		411	19.7388		411	30.6254		411	26.4551
412	21.1607		412	10.0093		412	16.0322		412	32.4146		412	25.4265
413	21.6071		413	9.75467		413	13.3936		413	33.2436		413	25.4082
414	21.6964		414	10.699		414	11.7646		414	34.64		414	24.2694
415	20.75		415	12.301		415	10.471		415	34.0436		415	21.4775
416	20.9464		416	11.5323		416	10.313		416	32.9018		416	21.4592
417	22.0893		417	11.0417		417	11.3162		417	31.1564		417	21.2939
418	22.5357		418	12.0603		418	11.6968		418	29.3091		418	20.9571
419	20.4107		419	12.8333		419	11.7452		419	29.4254		419	20.0265
420	19.625		420	15.426		420	11.1452		420	29.0836		420	21.7469
421	18.8929		421	17.2223		421	10.842		421	30.1236		421	21.2571
422	19.6964		422	20.449		422	11.158		422	29.3964		422	23.1612
423	21.6429		423	21.2223		423	12.2806		423	29.6146		423	21.8449
424	21.5179		424	20.264		424	12.2452		424	29.7091		424	22.5306
425	21.0536		425	18.9583		425	12.7388		425	29.0691		425	23.8653
426	20.5536		426	21.3333		426	12.4388		426	28.3127		426	23.7796
427	21.6071		427	23.2407		427	12.8484		427	29.3818		427	24.7163
428	23.3929		428	23.625		428	11.9806		428	29.7018		428	24.0796
429	25.75		429	22.3333		429	12.2774		429	29.8618		429	24.0306
430	25.5179		430	23.1437		430	11.158		430	29.7382		430	23.2653
431	25.1964		431	24.4213		431	11.4484		431	30.0146		431	23.3449
432	26.1786		432	24.338		432	11.7226		432	27.7382		432	22.6653
433	26.0714		433	22.8937		433	12.5096		433	29.9127		433	21.8143
434	26.0714		434	21.9213		434	14.1968		434	28.6618		434	22.5857
435	26.875		435	21.5833		435	14.871		435	29.3964		435	25.2245
436	26.5179		436	20.9397		436	14.642		436	29.0909		436	23.8347
437	27.3214		437	20.9353		437	14.4096		437	28.8873		437	21.9
438	25.9107		438	22.0047		438	15.1258		438	26.5091		438	19.4082
439	25.5893		439	22.139		439	15.8452		439	26.1091		439	20.6021
440	26.3929		440	21.5093		440	15.8904		440	24.4582		440	19.1755
441	27.6964		441	18.398		441	16.5484		441	24.0291		441	19.3408
442	30.9643		442	18.5		442	16.8484		442	24.5309		442	19.2
443	31.125		443	14.6713		443	14.1678		443	24.4582		443	18.9367
444	30.0536		444	10.875		444	14.2678		444	24.4073		444	18.802
445	29.0893		445	8.00467		445	14.9484		445	23.68		445	18.5878
446	29.5536		446	5.51867		446	16.6		446	24.3346		446	19.2551
447	28.8571		447	4.84267		447	16.4516		447	25.8764		447	18.2143
448	26.0179		448	5.11567		448	16.7226		448	25.2218		448	19.2674
449	24.5893		449	5.93067		449	17.029		449	24.8291		449	19.4326
450	25.0893		450	6.70833		450	18.2322		450	27.7164		450	18.9857
451	24.75		451	9.25		451	20.2258		451	27.1127		451	19.4082
452	24.5357		452	10.051		452	24.4646		452	26.6691		452	19.5612
453	25.75		453	10.662		453	26.9032		453	26.3491		453	19.2857
454	26.4643		454	10.639		454	27.2548		454	28.0218		454	21.6
455	26.6607		455	11.2593		455	29.3548		455	26.7854		455	22.3469
456	28.1071		456	11.875		456	29.913		456	27.8182		456	21.4163
457	32.0536		457	10.6297		457	32.3388		457	28.6691		457	20.0204
458	33.1786		458	11.9443		458	31.6904		458	25.7527		458	20.0694
459	33.1607		459	12.213		459	32.9774		459	25.4764		459	20.4918
460	33.4643		460	13.4397		460	33.229		460	23.7673		460	19.0286
461	32.75		461	16.0187		461	32.5162		461	22.7564		461	19.4571
462	32.1786		462	17.4353		462	33.0516		462	22.4364		462	19.151
463	31.75		463	18.037		463	33.571		463	23.36		463	19.1082
464	31.9821		464	16.148		464	34.2904		464	23.36		464	19.2429
465	30.9643		465	17.2177		465	33.7		465	21.8618		465	19.9592
466	28.4107		466	17.3147		466	32.9388		466	23.4182		466	20.5898
467	26.6964		467	16.1343		467	32.113		467	21.9564		467	22.2061
468	24.1786		468	12.7223		468	30.6646		468	21.0036		468	21.4592
469	22.6786		469	12.8287		469	28.4354		469	22.6764		469	21.4592
470	22.1964		470	12.2407		470	27.4742		470	22.6254		470	21.0918
471	22.9464		471	11.8937		471	25.258		471	20.7491		471	21.1959
472	22.8929		472	11.5603		472	23.1064		472	21.7091		472	21.4837
473	23.5893		473	10.7313		473	20.2064		473	22.1964		473	21.4837
474	24.7143		474	9.824		474	19.971		474	22.3709		474	20.2531
475	24.9643		475	9.72233		475	19.1		475	23.8109		475	20.9632
476	25.6429		476	9.89367		476	19.7548		476	24.1673		476	20.8225
477	26.5536		477	9.014		477	21.7452		477	23.92		477	21.7225
478	28.5893		478	8.12033		478	24.387		478	23.8327		478	20.7857
479	26.6607		479	9.59733		479	25.8388		479	23.2436		479	20.9571
480	25.4821		480	9.79633		480	27.271		480	22.3273		480	22.1755
481	27.5357		481	9.59733		481	27.5322		481	23.4618		481	22.6714
482	27.7143		482	8.59267		482	29.1806		482	22.5018		482	22.3531
483	27.1429		483	8.28233		483	29.887		483	21.7964		483	21.9857
484	24.5714		484	7.00467		484	30.7968		484	22.2327		484	21.3796
485	23.3036		485	7.19433		485	32.5032		485	22.1309		485	22.6163
486	23.3929		486	6.93533		486	32.3838		486	21.0109		486	22.5612
487	21.4107		487	7.37967		487	32.7774		487	21.6946		487	22.3347
488	20.5		488	7.73133		488	32.9162		488	20.4073		488	22.5306
489	19.9107		489	9.54633		489	32.5516		489	20		489	23.5898
490	18.5		490	9.963		490	32.4968		490	21.3964		490	23.1184
491	18.0179		491	9.45833		491	30.6936		491	21.5273		491	22.2735
492	18.5536		492	10.4167		492	27.3226		492	21.2727		492	21.851
493	19.2321		493	11.236		493	26.513		493	20.8873		493	22.8674
494	19.0893		494	12.8843		494	25.8548		494	20.88		494	22.0714
495	17.6429		495	14.736		495	24.6806		495	20.88		495	21.8388
496	15.8571		496	16.0693		496	22.0388		496	19.3236		496	22.1326
497	16.0536		497	16.0973		497	20.7646		497	18.6691		497	22.1143
498	14.7321		498	19.051		498	20.1612		498	20.0873		498	21.3674
499	13.1429		499	19.6527		499	22.3548		499	19.4109		499	21.0245
