# Supplementary material for: Ehbp1 orchestrates orderly sorting of Wnt/Wingless to the basolateral and apical cell membranes
Source: EMBO Rep. 2024 Oct 14;25(11):5053–79. doi: 10.1038/s44319-024-00289-1 (PMC11549480; doi:10.1038/s44319-024-00289-1)
Supplement: Supplementary file 4 — Source data Fig. 2 [file 44319_2024_289_MOESM4_ESM.zip]

Archive with 29 entries (21 files):
- Figure 2/
- Figure 2/F2A/
- Figure 2/F2A/F2A 20210418 Ehbp1 mutant Sens Dll Wg.lif_20210418 A28 Minute 42D Dll -1_z0.tif
- Figure 2/F2B/
- Figure 2/F2B/F2B 20210418 Ehbp1 mutant Sens Dll Wg.lif_20210418 A28 Minute 42D Sens Wg -2_z0.tif
- Figure 2/F2C/
- Figure 2/F2C/F2C1 ts-Gal80 hh-G4-GFP Th02340  Exwg_Series001_Lng_001_z121.tif
- Figure 2/F2C/F2C2 ts-Gal80 hh-G4-GFP Th02340  Exwg_Series001_Lng_001_z065.tif
- Figure 2/F2C/F2C3 ts-Gal80 hh-G4-GFP Th02340  Exwg_Series001_Lng_001_z018.tif
- Figure 2/F2C/F2C4 ts-Gal80 hh-G4-GFP Th02340  Exwg_Series001_Lng_001 - 3D-Projection.tif
- Figure 2/F2C/F2C4 ts-Gal80 hh-G4-GFP Th02340  Exwg_Series001_Lng_001 - 3D-Projection_1.tif
- Figure 2/F2D/
- Figure 2/F2D/F2D Images for statistical analysis/
- Figure 2/F2D/F2D Images for statistical analysis/Basalateral ExWg/
- Figure 2/F2D/F2D Images for statistical analysis/Basalateral ExWg/1 ts-Gal80 hh-G4-GFP Th02340 ExWg_Series009_z27.tif
- Figure 2/F2D/F2D Images for statistical analysis/Basalateral ExWg/2 ts-Gal80 hh-G4-GFP Th02340 34h Exwg_Series001_Lng_z118.tif
- Figure 2/F2D/F2D Images for statistical analysis/Basalateral ExWg/3 ts-Gal80 hh-G4-GFP Th02340 exwg_Series001_Lng_global_z137.tif
- Figure 2/F2D/F2D Images for statistical analysis/Basalateral ExWg/4 ts-Gal80 hh-G4-GFP TH02340 Exwg_Series002_Lng_global_z125.tif
- Figure 2/F2D/F2D Images for statistical analysis/Basalateral ExWg/5 ts-Gal80 hh-G4-GFP TH02340 Exwg_Series004_Lng_adaptive_z123.tif
- Figure 2/F2D/F2D Images for statistical analysis/Basalateral ExWg/6 ts-Gal80 hh-G4-GFP TH02340 Exwg_Series006_Lng_global_001_z115.tif
- Figure 2/F2D/F2D Images for statistical analysis/Subapical ExWg/
- Figure 2/F2D/F2D Images for statistical analysis/Subapical ExWg/1 ts-Gal80 hh-G4-GFP Th02340 ExWg_Series004_z09.tif
- Figure 2/F2D/F2D Images for statistical analysis/Subapical ExWg/2 ts-Gal80 hh-G4-GFP Th02340 34h Exwg_Series001_Lng_z026.tif
- Figure 2/F2D/F2D Images for statistical analysis/Subapical ExWg/3 ts-Gal80 hh-G4-GFP Th02340 exwg_Series001_Lng_global_z037.tif
- Figure 2/F2D/F2D Images for statistical analysis/Subapical ExWg/4 ts-Gal80 hh-G4-GFP TH02340 Exwg_Series002_Lng_global_z045.tif
- Figure 2/F2D/F2D Images for statistical analysis/Subapical ExWg/5 ts-Gal80 hh-G4-GFP TH02340 Exwg_Series004_Lng_adaptive_z028.tif
- Figure 2/F2D/F2D Images for statistical analysis/Subapical ExWg/6 ts-Gal80 hh-G4-GFP TH02340 Exwg_Series006_Lng_global_001_z054.tif
- Figure 2/F2D/F2D statistical analysis - ExWg .xlsx
- Figure 2/F2D/F2D.tif
