# Supplementary material for: Ehbp1 orchestrates orderly sorting of Wnt/Wingless to the basolateral and apical cell membranes
Source: EMBO Rep. 2024 Oct 14;25(11):5053–79. doi: 10.1038/s44319-024-00289-1 (PMC11549480; doi:10.1038/s44319-024-00289-1)
Supplement: Supplementary file 4 — Source data Fig. 2 [file 44319_2024_289_MOESM4_ESM.zip › Figure 2/F2D/F2D statistical analysis - ExWg .xlsx]

## Sheet: hh>Ehbp1RNAi (exWg)
	SubApical						Basolateral
anterior	11.3236	12.4989	12.605	10.1648	12.6467	11.6235	17.1461	19.7037	18.2553	16.1112	14.6776	18.2547
posterior	8.83257	11.0575	9.33484	3.84057	10.505	11.8913	30.5218	36.3587	33.0145	28.845	50.4731	28.7017
	t.test	0.0352522					t.test	0.00607587
