# Supplementary material for: Ehbp1 orchestrates orderly sorting of Wnt/Wingless to the basolateral and apical cell membranes
Source: EMBO Rep. 2024 Oct 14;25(11):5053–79. doi: 10.1038/s44319-024-00289-1 (PMC11549480; doi:10.1038/s44319-024-00289-1)
Supplement: Supplementary file 5 — Source data Fig. 3 [file 44319_2024_289_MOESM5_ESM.zip]

Archive with 46 entries (36 files):
- Figure 3/
- Figure 3/F3A/
- Figure 3/F3A/F3A1-Ehbp1 mutant Basal - Wg Wls.tif
- Figure 3/F3A/F3A2-Ehbp1 mutant Apical-Wg Wls.tif
- Figure 3/F3A/F3A3-Ehbp1 mutant X-Z - Wg.tif
- Figure 3/F3A/F3A3-Ehbp1 mutant X-Z - Wls.tif
- Figure 3/F3A/F3A3-Ehbp1 mutant X-Z - mosaic clone.tif
- Figure 3/F3B/
- Figure 3/F3B/F3B ts-Gal80 hh-G4-GFP Th02340 ExWg.lif_Series009_z20.jpg
- Figure 3/F3B/F3B'' Ehbp1 RNAi - ExWg.tif
- Figure 3/F3B/F3B'' Image for statistical analysis/
- Figure 3/F3B/F3B'' Image for statistical analysis/1 ts-Gal80 hh-G4-GFP Th02340 ExWg_Series009_z27.tif
- Figure 3/F3B/F3B'' Image for statistical analysis/2 ts-Gal80 hh-G4-GFP Th02340 34h Exwg_Series001_Lng_z118.tif
- Figure 3/F3B/F3B'' Image for statistical analysis/3 ts-Gal80 hh-G4-GFP Th02340  Exwg_Series001_Lng_001_z124.tif
- Figure 3/F3B/F3B'' Image for statistical analysis/4 ts-Gal80 hh-G4-GFP Th02340 exwg_Series001_Lng_global_z137.tif
- Figure 3/F3B/F3B'' Image for statistical analysis/5 ts-Gal80 hh-G4-GFP TH02340 Exwg_Series002_Lng_global_z125.tif
- Figure 3/F3B/F3B'' Image for statistical analysis/6 ts-Gal80 hh-G4-GFP TH02340 Exwg_Series004_Lng_adaptive_z123.tif
- Figure 3/F3B/F3B'' Image for statistical analysis/7 ts-Gal80 hh-G4-GFP TH02340 Exwg_Series006_Lng_global_001_z115.tif
- Figure 3/F3B/F3B'' Statistical data - Ehbp1 RNAi - ExWg.xlsx
- Figure 3/F3C/
- Figure 3/F3C/F3C hh-G4-GFP wls RNAi ExWg good_Series013_z39.tif
- Figure 3/F3C/F3C'' Images for statistical analysis/
- Figure 3/F3C/F3C'' Images for statistical analysis/1 hh-G4-GFP wls RNAi ExWg bad_Series028_z063.tif
- Figure 3/F3C/F3C'' Images for statistical analysis/2 hh-G4-GFP wls RNAi ExWg good_Series013_z67.tif
- Figure 3/F3C/F3C'' Images for statistical analysis/3 ts-Gal80 hh-G4-GFP wls RNAi_Series001_000_Lng_adaptive.tif
- Figure 3/F3C/F3C'' Images for statistical analysis/4  ts-Gal80 hh-G4-GFP wls RNAi_Series004_Lng_adaptive.tif
- Figure 3/F3C/F3C'' Images for statistical analysis/5 ts-Gal80 hh-G4-GFP wls RNAi_Series003_Lng_adaptive.tif
- Figure 3/F3C/F3C'' Statistical data - wls RNAi - ExWg.xlsx
- Figure 3/F3C/F3C'' wls RNAi - ExWg.tif
- Figure 3/F3D/
- Figure 3/F3D/F3D and F3D' - double RNAi - ExWg .tif
- Figure 3/F3D/F3D'' Images for statistical analysis - double RNAi - ExWg/
- Figure 3/F3D/F3D'' Images for statistical analysis - double RNAi - ExWg/1 hh-G4-GFP EHBP1 RNAi and Wls RNAi Wg ExWg_Series012_z09.tif
- Figure 3/F3D/F3D'' Images for statistical analysis - double RNAi - ExWg/2 hh-G4-GFP wls RNAi EHBP1 RNAi ExWg 2_Series004_z075.tif
- Figure 3/F3D/F3D'' Images for statistical analysis - double RNAi - ExWg/3 hh-G4-GFP wls RNAi EHBP1 RNAi ExWg 2_Series007_z075.tif
- Figure 3/F3D/F3D'' Images for statistical analysis - double RNAi - ExWg/4 hh-G4-GFP wls Ehbp1 double RNAi wg exwg_Series001_000_Lng_z073.tif
- Figure 3/F3D/F3D'' Images for statistical analysis - double RNAi - ExWg/5 hh-G4-GFP wls Ehbp1 double RNAi wg exwg_Series001_z071.tif
- Figure 3/F3D/F3D'' Images for statistical analysis - double RNAi - ExWg/6 hh-G4-GFP wls Ehbp1 double RNAi wg exwg_Series002_Lng_z095.tif
- Figure 3/F3D/F3D'' Statistical data - double RNAi - ExWg.xlsx
- Figure 3/F3D/F3D'' double RNAi - ExWg.tif
- Figure 3/F3E/
- Figure 3/F3E/F3E ExWg.tif
- Figure 3/F3E/F3E Statistical data - ExWg.xlsx
- Figure 3/F3E/Read me.txt
- Figure 3/F3F/
- Figure 3/F3F/F3F endogenous IP- Wls AP1gamma Ehbp1.tif
