# Supplementary material for: Ehbp1 orchestrates orderly sorting of Wnt/Wingless to the basolateral and apical cell membranes
Source: EMBO Rep. 2024 Oct 14;25(11):5053–79. doi: 10.1038/s44319-024-00289-1 (PMC11549480; doi:10.1038/s44319-024-00289-1)
Supplement: Supplementary file 5 — Source data Fig. 3 [file 44319_2024_289_MOESM5_ESM.zip › Figure 3/F3B/F3B'' Statistical data - Ehbp1 RNAi - ExWg.xlsx]

## Sheet: Sheet1
Sample 1			Sample 2			Sample 3			Sample 4			Sample 5			Sample 6			Sample 7
Position	Gray Value		Position	Gray Value		Position	Gray Value		Position	Gray Value		Position	Gray Value		Position	Gray Value		Position	Gray Value
0	25.0462		0	7.8257		0	22.9688		0	15.6341		0	12.5143		0	5.5		0	12.6812
1	15.7538		1	6.8532		1	15.0469		1	14.561		1	10.3143		1	4.663		1	16.8406
2	9.4615		2	6.2936		2	11.125		2	13.6585		2	10.3714		2	4.3043		2	17.8116
3	10.7846		3	7.3486		3	9.0938		3	13.7073		3	11.4714		3	3.7391		3	12.8406
4	12.1846		4	9.3211		4	6.7969		4	13.439		4	11.0143		4	3.7174		4	9.3333
5	11.5692		5	10.7982		5	8.6562		5	12.122		5	10.6714		5	2.8913		5	7.1304
6	10.2154		6	10.3303		6	14.0156		6	11.2195		6	12.1714		6	4.6848		6	6.2899
7	7.5385		7	12.1927		7	9.7812		7	13.6098		7	16.4714		7	8.8804		7	8.6522
8	6.3538		8	13.6789		8	8.5312		8	11.6341		8	16.5286		8	8.3587		8	11.1304
9	14.6615		9	12.7706		9	10.7812		9	8.6098		9	12.4286		9	5.7935		9	12.5942
10	11.2769		10	6.2477		10	17.2031		10	9.122		10	11.7		10	5.7391		10	15.2899
11	6.0308		11	9.5138		11	18.7969		11	9.3902		11	11.1429		11	3.0761		11	16.942
12	7.5077		12	13.578		12	18.875		12	13.3171		12	10.6429		12	2.3261		12	18.1304
13	12.2308		13	10.5413		13	16.4531		13	16.3171		13	13.1143		13	2.9783		13	20.3188
14	12.3692		14	9.8991		14	9.9531		14	14.3659		14	16.8857		14	5.9565		14	20.5217
15	10.6		15	9.7615		15	6.4688		15	16.122		15	13.3143		15	6.3261		15	17.5797
16	11.1538		16	6.8257		16	4.1406		16	22.5854		16	11.6571		16	6.3261		16	15.7101
17	9.6		17	5.6697		17	6.6875		17	23.439		17	10.6571		17	5.5652		17	15.3043
18	5.4769		18	13.3486		18	8.375		18	21.1463		18	11.5		18	5.8043		18	15.1159
19	4.1385		19	13.8991		19	8.3906		19	17.2927		19	14.6571		19	7.913		19	16.058
20	6.6615		20	11.7064		20	7.6562		20	15.0976		20	14.0571		20	7.0543		20	21.6232
21	10.3077		21	15.1468		21	12.3125		21	13.6585		21	13.2714		21	11.337		21	25.1449
22	10.9846		22	20.0367		22	16.4688		22	8.8293		22	10.1714		22	10.8696		22	25.2174
23	11.5231		23	16.7706		23	11.3438		23	4.4634		23	7.6		23	11.8587		23	25.8986
24	15.5077		24	11.7798		24	9.2188		24	7.5122		24	7.5429		24	7.8587		24	15.8696
25	15.6769		25	10.2018		25	10.1562		25	10.439		25	8.2286		25	4.7826		25	8.6812
26	13.5846		26	7.9633		26	8.9375		26	12.3171		26	8.3143		26	4.5978		26	10.2899
27	13.7846		27	8.1835		27	8.5156		27	11.6585		27	8.3		27	6.3043		27	12.8116
28	14.9538		28	6.7615		28	13.1562		28	11.0732		28	7.7429		28	10.3913		28	11.1739
29	11.4		29	7.8349		29	11		29	14.2683		29	8.8143		29	6.663		29	10.1304
30	8.5846		30	6.8716		30	7.3594		30	13.5366		30	8.9714		30	6.9239		30	10.8261
31	9.3385		31	3.8899		31	7.3906		31	12.0976		31	9.2429		31	3.3913		31	16.2319
32	12.3077		32	9.5872		32	7.4062		32	20.4634		32	10.7571		32	4.7391		32	18.7246
33	15.8462		33	11.5688		33	9.5781		33	27.122		33	13.7286		33	4.3478		33	16.5217
34	17.8154		34	15.0459		34	13.9688		34	21.7805		34	15.1857		34	7.0978		34	17.3623
35	14.6		35	13.5321		35	19.2031		35	12		35	14.4714		35	6.3261		35	15.5362
36	12.2615		36	6.2018		36	24.0156		36	7.0976		36	14.9857		36	5.8043		36	12.7391
37	16.0154		37	4.945		37	19.6719		37	7.2927		37	14.6429		37	7.2065		37	9.6667
38	17.9385		38	8.2477		38	13.2344		38	7.9024		38	11.3857		38	8.7717		38	6.8986
39	10.9077		39	14.0275		39	10.1094		39	7.8049		39	8.9857		39	9.3152		39	6.7826
40	4.8769		40	11.789		40	8.1094		40	12.3902		40	9.6286		40	10.75		40	6.7971
41	7.1231		41	6.1193		41	7.1094		41	15.1707		41	11.5714		41	13.5978		41	6.0145
42	7.7846		42	10.7523		42	9.3594		42	16.3415		42	12.2571		42	11.8587		42	6.0145
43	10.7077		43	14.1193		43	14.2656		43	15.7073		43	13.3429		43	14.3913		43	5.942
44	16.2		44	12.7064		44	21.4219		44	12.7073		44	10.2857		44	16.2717		44	7.5072
45	14.7846		45	7.055		45	17.7188		45	9.7073		45	7.4429		45	14.663		45	13.4203
46	13.3231		46	9.422		46	12.3438		46	13.5366		46	7.0571		46	14.0761		46	19.4493
47	19.8769		47	14.156		47	10.1875		47	17.3902		47	7.5286		47	16.0217		47	21.6377
48	17.7692		48	16.2844		48	10.3594		48	11.3659		48	8.6286		48	17.4783		48	24.087
49	10.2769		49	9.211		49	12.4688		49	7.1463		49	10.2714		49	15.3913		49	24.4783
50	8.1231		50	7.9174		50	12.125		50	7.1707		50	10.0429		50	14.837		50	20.0435
51	7.8		51	9.5872		51	8.8438		51	8.8537		51	7.6		51	9.837		51	13.6957
52	7.4308		52	8.0092		52	8.7969		52	8.1463		52	5.8857		52	12.9674		52	12.5797
53	7.0154		53	13.0092		53	11.6094		53	7.8537		53	6.9		53	13.3043		53	11.9565
54	10.6308		54	9.5963		54	14.2031		54	7.878		54	10		54	10.0435		54	13.4203
55	11.8615		55	9.4587		55	12.9062		55	6.8537		55	13.3857		55	6.5435		55	10.6232
56	11.9538		56	9.2752		56	10.4062		56	5.6098		56	13.2857		56	8.4891		56	7.8551
57	12.2308		57	8.3211		57	11.5938		57	4.9024		57	12.4857		57	7.7391		57	8.913
58	9.0615		58	9.2018		58	14.875		58	4.878		58	12.7		58	7.2717		58	10.3623
59	2.6		59	11.9725		59	16.75		59	4.2683		59	10.8571		59	8.7174		59	8.7391
60	2.1538		60	11.0642		60	14.3125		60	4.1707		60	10.5		60	4.7391		60	6.5797
61	7.7538		61	11.8624		61	8.9219		61	4.1463		61	11.0143		61	8.163		61	10.4203
62	14.1385		62	9.9633		62	7.5		62	8.4146		62	11.9143		62	11.3261		62	15.7101
63	14.8154		63	9.6789		63	6.0625		63	10.5854		63	14.6857		63	13.337		63	18.2609
64	13.1846		64	11.2661		64	5.7344		64	7.4146		64	15.9571		64	10.9674		64	19.1594
65	11.5538		65	14.7982		65	6.4688		65	3.6829		65	12.1714		65	10.3261		65	17.3623
66	11.0923		66	13.6514		66	4.9219		66	4.7073		66	10.1571		66	7.0652		66	17.1014
67	11.3385		67	17.0642		67	3.2031		67	4.3415		67	9.4571		67	7.6522		67	17.7101
68	7.1692		68	12.1927		68	6.0469		68	5.9756		68	11.7286		68	6.0435		68	16.7101
69	8.1692		69	8.8899		69	8.4531		69	6.6585		69	11.5857		69	10.5217		69	19.971
70	8.0615		70	7.0367		70	10.0938		70	3.878		70	12.5857		70	8.8478		70	23.3333
71	7.1692		71	11.7706		71	10.7031		71	1.8049		71	13.5571		71	4.2609		71	21.2464
72	6.1231		72	11.1376		72	9.5		72	3.0732		72	12.7143		72	5.9022		72	16.5507
73	5.9538		73	10.6055		73	6.1719		73	7.2439		73	10.1571		73	10.0435		73	17.7246
74	8.6923		74	15.1468		74	3.4844		74	17.4634		74	11.4		74	14.4348		74	15.8406
75	14.0769		75	17.9174		75	2.5938		75	20.6585		75	10.9429		75	18.6413		75	10.6232
76	16.4923		76	16.4587		76	3.9844		76	10		76	11.0571		76	15.4674		76	8.7101
77	15.7692		77	11.8073		77	3.4219		77	5.7805		77	11.1714		77	20.663		77	8.2319
78	8		78	7.1009		78	5.5		78	6.3171		78	10.2		78	23.1087		78	9.2899
79	9.0615		79	4.1651		79	8.5156		79	8.7317		79	9.0714		79	21.1957		79	12.2174
80	10.8462		80	5.9725		80	16.4062		80	10.3415		80	8.8		80	18.0543		80	11
81	12.9692		81	9.5046		81	16.3906		81	9.561		81	8.5286		81	20.0326		81	12.7246
82	11.2462		82	12.8257		82	11.6406		82	10.5122		82	7.6571		82	18.8043		82	14.8696
83	13.5385		83	16.1927		83	15.9375		83	12.9756		83	9.3714		83	11.5978		83	15.6812
84	12.4615		84	18.5046		84	13.1719		84	13.9512		84	9.3		84	9.5217		84	17.1159
85	6.6769		85	20.4954		85	7.7812		85	10.1951		85	6.1714		85	12.5217		85	15.6087
86	7		86	14.8165		86	6.5		86	5.1463		86	6.2		86	8.9565		86	16.8551
87	9.8615		87	10.1376		87	5.0312		87	4.0244		87	10.8571		87	8.9891		87	20.1304
88	9.1077		88	6.8349		88	5.2656		88	8.1707		88	13.1571		88	13.4565		88	24.3043
89	8.0154		89	6.2752		89	9.0781		89	8.6341		89	11.0571		89	14.5326		89	22.7971
90	9.8154		90	11.1376		90	9.1875		90	8.2927		90	9.9429		90	11.8152		90	20.1594
91	9.9846		91	13.422		91	13.1719		91	9.7805		91	8.8857		91	12.2935		91	18.7826
92	8.4615		92	11.2385		92	8.9062		92	11.7561		92	9.3857		92	13.4457		92	18.1159
93	11.2154		93	11.2385		93	6.7656		93	9.8537		93	10.8714		93	9.8261		93	20.913
94	11.7077		94	16.2752		94	7.6719		94	8.2683		94	12.9143		94	8.9891		94	28.6957
95	14.3846		95	15.7523		95	8.4531		95	8.878		95	10.4143		95	12.3261		95	27.9855
96	15.7385		96	11.055		96	12.1875		96	7.5854		96	8.0286		96	11		96	22.8406
97	13.3538		97	16.0642		97	12.7656		97	6.2683		97	10.5286		97	13.7065		97	20.4783
98	10.5692		98	22.8165		98	8.9531		98	5.878		98	14.1143		98	18.8478		98	18.7826
99	8.2		99	11.2661		99	5.3281		99	6.0488		99	12.9		99	19.25		99	19.4638
100	4.9077		100	9.7523		100	5.625		100	4.0976		100	7.9571		100	9.7717		100	18.4928
101	7.0769		101	13.8349		101	8.5		101	4.0732		101	5.6		101	16.337		101	15.9275
102	7.5846		102	11.9266		102	13.4375		102	9.9268		102	7.3143		102	12.8152		102	15.7101
103	6.4154		103	9.5413		103	10.5625		103	15.5122		103	11.8		103	10.5		103	17.6812
104	7.0154		104	9.5963		104	6.9375		104	10.0488		104	14.1286		104	8.837		104	22.7391
105	7.9846		105	12.2844		105	8.5781		105	8.8049		105	10.1286		105	10.5543		105	25.8986
106	3.9692		106	13.9541		106	8.875		106	10.439		106	8.8714		106	8.8587		106	26.1014
107	9.8615		107	10.5872		107	9.8594		107	11.7561		107	8.9		107	6.5217		107	25.6232
108	20.5538		108	10.8716		108	6.6719		108	12.9756		108	10.5286		108	7.2935		108	23.6957
109	18.9538		109	12.5321		109	2.8906		109	13.6585		109	10.9286		109	14.5		109	18.6377
110	14.0154		110	7.8073		110	4.7031		110	11.5366		110	12.6		110	13.3804		110	13.2609
111	12.2923		111	9.7431		111	5.0156		111	10.3659		111	11.8143		111	13.9783		111	11.2609
112	12		112	10.2752		112	7.5938		112	7.561		112	9.9286		112	11.6957		112	10.942
113	8.2308		113	11.0917		113	6.2188		113	1.878		113	9.6286		113	15.3261		113	12.8551
114	9.4462		114	10.9908		114	4.5938		114	4.3415		114	8.2429		114	14.4891		114	16.6812
115	12.7385		115	8.633		115	4.9844		115	10.561		115	6.9429		115	14.6087		115	18.8986
116	17.3846		116	11.0826		116	5.5312		116	10.4878		116	6.4714		116	22.337		116	18.2464
117	18.1846		117	11.1284		117	6.125		117	9.2195		117	8.7429		117	18.7065		117	17.1594
118	13.8154		118	7.6881		118	4.1406		118	9.8049		118	8.9857		118	13.9457		118	17.1304
119	9.5692		119	7.6147		119	5.2344		119	11.561		119	7.8286		119	13.8043		119	14.913
120	8.9385		120	8.1376		120	6.6719		120	9.2195		120	8.4286		120	15.4565		120	13.4058
121	7.2462		121	9.1927		121	5.8281		121	5.6829		121	10.1714		121	15.4565		121	16.2319
122	8.1385		122	7.2844		122	6.7188		122	6.0732		122	12.9		122	15.6087		122	18.6377
123	11.6308		123	8.3761		123	8.9531		123	4.3902		123	14.9143		123	11.163		123	15.2174
124	13.4462		124	11.4128		124	7.6875		124	3.2195		124	14.2714		124	8.5978		124	12.4058
125	9.5538		125	17.9908		125	5.8438		125	5.2927		125	13.3429		125	6.3261		125	8.913
126	10.3077		126	18.7064		126	6.5938		126	6.3171		126	12.2286		126	6.6304		126	9.5072
127	15.1846		127	12.1651		127	7.6719		127	7.878		127	10.9143		127	2.587		127	12.7826
128	13.2154		128	10.0183		128	6.25		128	8.5366		128	12.9286		128	7.0217		128	15.2029
129	7.0308		129	10.9174		129	5.3125		129	7.439		129	13.6857		129	5.5326		129	19.3333
130	8.2615		130	10.2844		130	4.5469		130	6		130	11.4714		130	9.2935		130	21.7971
131	12.7692		131	12.9817		131	5.6562		131	6.1463		131	11.4		131	10.7283		131	17.6957
132	14.1077		132	16.789		132	7.2812		132	10.9512		132	12.5571		132	8.1304		132	9.8986
133	14.2308		133	10.4404		133	5.7344		133	14.4878		133	10.2714		133	9.1087		133	6.7391
134	12.1846		134	9.2844		134	3.8281		134	8.2439		134	7.2571		134	6.2065		134	5.8841
135	10.5846		135	7.3303		135	4.7812		135	9.1951		135	8.2571		135	7.2391		135	5.8696
136	13.3231		136	7.578		136	5.4844		136	14.6829		136	11.2857		136	7.587		136	6.3188
137	17.3231		137	13.578		137	5.8281		137	12.4878		137	8.6571		137	10.7935		137	6.2319
138	21.1692		138	16.2752		138	5.7656		138	9.439		138	6.1286		138	11.9022		138	9.6957
139	16.8154		139	13.422		139	6.2344		139	8.8049		139	6.6571		139	9.6196		139	12.4638
140	12.6462		140	10.367		140	9.8438		140	7.5854		140	9.8857		140	5.6304		140	10.942
141	8.1231		141	7.4404		141	13.6562		141	4.6341		141	10.9571		141	7.8478		141	7.4203
142	2.4		142	10.4771		142	12.4062		142	5.0732		142	10.5286		142	8.6304		142	8.6812
143	4.8615		143	9.9633		143	9.7031		143	6.3659		143	11.0571		143	9.7283		143	13.2899
144	11.1077		144	5.6972		144	10.125		144	5.7073		144	11.3		144	11.2717		144	14.2029
145	11.1692		145	8.7523		145	11.2031		145	5.2195		145	10.6143		145	16.5978		145	12.1594
146	7		146	9.7156		146	11.8438		146	5.4878		146	9.2143		146	12.3587		146	10.6812
147	7.6154		147	8.6881		147	10.1562		147	9.3171		147	11.4857		147	13.2609		147	12.3768
148	13.0923		148	6.4771		148	8.6875		148	14.2927		148	14.6571		148	11.8696		148	14.8696
149	13.6		149	9.2294		149	10.1875		149	16.561		149	14.3857		149	13.5217		149	13.6377
150	8.5692		150	9.6697		150	11.1562		150	10.6098		150	12.7571		150	15.3261		150	12.5217
151	4.8308		151	8.4495		151	10.1406		151	7.0488		151	11.2429		151	16.0326		151	12.3478
152	3.7077		152	11.4312		152	10.2656		152	7.7073		152	10.9		152	13.5543		152	10.3913
153	9.0615		153	6.8807		153	8.2969		153	7.8049		153	9.3857		153	15.663		153	12.3043
154	12.3846		154	8.7248		154	8.8438		154	6.1951		154	9.2714		154	10.2826		154	13.942
155	7.6769		155	14.6147		155	6.8125		155	4.5366		155	9.6857		155	12.3587		155	14.1304
156	7.6923		156	11.055		156	8.7344		156	3.3659		156	10.7143		156	13.7065		156	15.5652
157	10.4308		157	9.2385		157	9.25		157	5.3659		157	10.1143		157	10.6739		157	13.5942
158	10.2769		158	9.3211		158	7.5938		158	9.9024		158	9.6714		158	8.2283		158	9.3333
159	10.8		159	9.3394		159	8.0938		159	10.1951		159	8.2857		159	5.663		159	8.1884
160	6.6923		160	7.6055		160	9.9375		160	6.2439		160	6.6714		160	7.5		160	8.6812
161	7.6923		161	4.6055		161	7.375		161	3.8293		161	8.4143		161	4.7283		161	12.1739
162	10.5231		162	6.6055		162	7.1094		162	3.3659		162	9.5429		162	5.5		162	14.1884
163	9.4154		163	4.2569		163	8.0312		163	3.1463		163	9.3857		163	6.3261		163	12.6377
164	5.3231		164	6.8349		164	7.2344		164	1.3415		164	9.7857		164	11.75		164	13.4348
165	7.6923		165	6.2294		165	5.5312		165	1.6098		165	9.5571		165	8.9891		165	13.2464
166	8.9846		166	6.789		166	5.5938		166	3.6585		166	9.6		166	8.1739		166	9.8116
167	10.7231		167	9.6055		167	4.875		167	3.4634		167	10.1714		167	11.5326		167	5.942
168	10.6615		168	8.9817		168	5.8281		168	4		168	9.3857		168	23.5109		168	4.4058
169	7.9692		169	11.5138		169	4.625		169	6.1707		169	9.0143		169	17.413		169	7.2899
170	3.3692		170	8.0367		170	5.2188		170	6.3171		170	11.0143		170	6.2174		170	9.087
171	4.8462		171	5.9358		171	6.7969		171	5.2927		171	11.3429		171	5.25		171	9.2029
172	3.6615		172	8.6239		172	8.75		172	4.7073		172	8.6143		172	6.2609		172	10.7971
173	1.4615		173	7.4404		173	7		173	3.439		173	8.6143		173	4.1522		173	12.0435
174	2.1077		174	4.9725		174	4.5		174	2.7561		174	9.4429		174	4.663		174	13.7101
175	5.9231		175	5.2202		175	5.8594		175	4.9512		175	9.5571		175	3.5435		175	14.4493
176	5.5077		176	7.5963		176	6.5469		176	3.878		176	8.0571		176	5.4348		176	16.2319
177	4.6154		177	7.4312		177	6.6094		177	2.0244		177	8.9286		177	8.2174		177	17.3043
178	7.6462		178	9.4128		178	9.5625		178	1.1951		178	7.9143		178	6.087		178	16.6232
179	9.3538		179	7.9541		179	10.3281		179	1.9512		179	7.4286		179	4.5217		179	12.2029
180	4.6462		180	6.3211		180	8.1719		180	4.5854		180	8.2857		180	6.1304		180	12.3188
181	1.5692		181	3.3119		181	8.5156		181	7.7073		181	8.1143		181	7.4565		181	13.4928
182	3.4462		182	5.9358		182	10.7812		182	10.7073		182	6.7571		182	13.0543		182	11.4203
183	5.0462		183	9.1193		183	12.6094		183	8.1463		183	6.7714		183	10.7391		183	10.2029
184	3.9231		184	8.211		184	12.1719		184	9.4878		184	7.8429		184	13.5217		184	8.5362
185	3.3692		185	6.3394		185	6.8594		185	9.9512		185	7.4714		185	9.7174		185	7.4348
186	2.4769		186	5.3394		186	7.6562		186	7.878		186	6.0714		186	11.0652		186	10.2029
187	2.3538		187	4.9725		187	10.0625		187	8.6341		187	6.0286		187	8.5978		187	11.1884
188	1.4923		188	4.6147		188	7.6562		188	10.8537		188	6.7714		188	11.6739		188	8.0145
189	1.5692		189	9.2294		189	5.7969		189	13.6585		189	6.8429		189	11.7935		189	5.7101
190	1.2462		190	10.8807		190	10.4062		190	12.9024		190	6.8857		190	17.3696		190	5.8116
191	2.4615		191	11.4128		191	13.4375		191	8.3659		191	7.0857		191	18.3478		191	4.942
192	4.3077		192	8.8991		192	11.7188		192	6.2683		192	7.3		192	12.8587		192	3.5217
193	2.5538		193	8.0917		193	10.2188		193	8.7561		193	6.7143		193	15.25		193	3.5217
194	2.8769		194	7.422		194	10.2344		194	11.8049		194	6.1429		194	13.9022		194	3.6957
195	3.3846		195	6.6514		195	10.9688		195	10.0732		195	4.8714		195	6.8587		195	3.3188
196	5.1692		196	4.055		196	11.1406		196	10.4634		196	3.9286		196	8.3913		196	5.4928
197	3.5385		197	7.7706		197	9.7656		197	11.2683		197	4.6571		197	8.0109		197	8.6232
198	2.0769		198	7.4312		198	6.1875		198	9.6098		198	5.7286		198	16.1304		198	10.7971
199	2.6308		199	8		199	6.9219		199	12.1951		199	5.3429		199	15.6957		199	10.971
200	5.7077		200	8.3761		200	7.1719		200	13.0488		200	5.6429		200	12.6522		200	8.3623
201	4.6		201	5.2477		201	7.0312		201	9.8293		201	6.6143		201	6.0978		201	5.2464
202	5.2615		202	6.7523		202	7.4531		202	11.5122		202	5.5714		202	12.3804		202	5.1304
203	7.7538		203	8.156		203	6.3594		203	16.2195		203	4.4		203	12.0761		203	8.5072
204	9.2615		204	4.8624		204	6.5		204	18.7317		204	4.2857		204	9.4674		204	6.5362
205	8.9538		205	1.5321		205	6.6562		205	17.9268		205	4.5143		205	8.0326		205	4.2464
206	6.6154		206	3.7156		206	5.9688		206	9.4878		206	5.7857		206	6.0761		206	4.5072
207	5.1077		207	4.8624		207	5.375		207	6.2439		207	8.3286		207	7.1957		207	4.1594
208	3.5077		208	6.945		208	7		208	8.6098		208	8.6857		208	7.913		208	3.2754
209	2		209	14.2385		209	10.9844		209	8.7561		209	8.3857		209	4.7826		209	3.2029
210	1.6923		210	16.2752		210	11.3125		210	8.9512		210	7.3286		210	7.8913		210	2.7971
211	3		211	15.3119		211	10.1406		211	13.561		211	6.6		211	4.7283		211	2.2029
212	5.0308		212	13		212	7.8594		212	17.4146		212	6.4143		212	9.6087		212	2.2609
213	8.2154		213	9.1927		213	6.2344		213	20.878		213	4.9429		213	6.913		213	2.5507
214	7.4923		214	6.4587		214	8.2969		214	20.6829		214	4.5		214	8.8043		214	4.058
215	6.0923		215	3.789		215	11.0312		215	15.1951		215	4.0429		215	7.0109		215	3.7246
216	5.6462		216	3.4587		216	10.2812		216	11.1951		216	4.2143		216	7.7174		216	3.8986
217	5.1692		217	8.4128		217	7.1406		217	8.5366		217	5.3286		217	9.5109		217	3.1159
218	3.5231		218	13.6055		218	4.3438		218	8.6098		218	5.6429		218	10.7174		218	4.5797
219	5.2769		219	11.3486		219	6.2969		219	13.3171		219	5.6286		219	12.9783		219	8.7246
220	13.3231		220	4.9358		220	5.7188		220	13.2683		220	6.2571		220	12.5435		220	9.8696
221	11.7385		221	4.1376		221	5.7656		221	11.3902		221	8.2143		221	15.7935		221	7.9275
222	8.0154		222	7.1927		222	9.1562		222	11.4634		222	8.2429		222	16.3587		222	9.3623
223	11.7231		223	9.4312		223	11.4062		223	14.1951		223	7.1714		223	14.587		223	11.1739
224	20.6923		224	9.5596		224	14.75		224	16.5122		224	5.4714		224	14.8261		224	10.942
225	16.6308		225	12.6972		225	18.7344		225	16.6098		225	4.4571		225	11.2717		225	7.6087
226	8.8154		226	10.5413		226	22.4531		226	11.9268		226	4.0429		226	12.1848		226	6.087
227	10.5692		227	9.0826		227	19.1875		227	9.2683		227	4.3		227	13.0326		227	4.7681
228	7.1231		228	6.2752		228	12.75		228	12.3659		228	4.8		228	7.913		228	5.3188
229	3.4154		229	4.9358		229	10.375		229	12.7561		229	5.5		229	8.9022		229	6.2899
230	3.7231		230	4.1284		230	13.0156		230	10.1707		230	6.1429		230	11.0543		230	5.8406
231	3.4308		231	5.2752		231	17.2656		231	14.2683		231	6.1857		231	10.5		231	4.0435
232	3.7846		232	5.1927		232	13.7031		232	15.6341		232	6.7857		232	9.4239		232	3.5652
233	5		233	5.1468		233	10.4062		233	14.0732		233	7.5429		233	12.7174		233	4.1304
234	6.6462		234	10.1651		234	7.5625		234	17.3171		234	6.3		234	7.3043		234	4.6087
235	5.8308		235	11.1193		235	6.8125		235	20.0732		235	4.3714		235	8.5761		235	6.7536
236	5.1692		236	10.2936		236	5.2656		236	21.1707		236	5.5286		236	7.5543		236	8.3333
237	4.9231		237	7.422		237	4.8125		237	20.4878		237	5.7714		237	13.8478		237	6.9275
238	5.5385		238	4.7156		238	4.7812		238	17.1951		238	6.7143		238	9.8913		238	4.5942
239	5.7231		239	6.5321		239	4.5938		239	12.122		239	8		239	9.1739		239	3.8551
240	3.8308		240	11.1468		240	4.0938		240	10.9756		240	9.6714		240	6.75		240	4.1739
241	8.5846		241	13.6514		241	4.7812		241	11.1707		241	9.8		241	17.8804		241	4.3623
242	10.3692		242	13.8532		242	6.1875		242	14.4146		242	9.7		242	14.9457		242	3.6087
243	6.2923		243	10.7982		243	10.3281		243	12.9512		243	10.0571		243	16.7935		243	2.058
244	3.2615		244	13.156		244	12.0938		244	10.4634		244	9.3143		244	17.9783		244	1.7391
245	3.6		245	11.4128		245	10.6719		245	12.439		245	11.3286		245	16.337		245	2.6232
246	2.9846		246	7.5688		246	11.1719		246	18.1951		246	11.4429		246	15.3696		246	6.1594
247	1.1077		247	10.3578		247	11.9844		247	17.0976		247	10.2857		247	14.4891		247	6.6232
248	1.2154		248	13.8624		248	12.0938		248	19.5122		248	9.9571		248	17.7283		248	8.2754
249	2.9692		249	14.1743		249	15.0469		249	27.7805		249	7.9429		249	15.8152		249	12.3913
250	3.3385		250	15.2202		250	17.2812		250	23.2195		250	6.7		250	17.0978		250	16.4203
251	7.4		251	12.4862		251	13.8906		251	14.7073		251	8.8143		251	18.25		251	16.9565
252	7.0769		252	14.6239		252	12.8281		252	11.1707		252	11.5571		252	20.1304		252	13.3043
253	2.7846		253	19.0092		253	14.4375		253	9.7073		253	12.4143		253	22.2283		253	11.1884
254	4.6615		254	19.5596		254	12.8906		254	9.9756		254	11.1286		254	24.0435		254	11.7681
255	9.4615		255	17.1101		255	15.7812		255	12.7805		255	7.8857		255	23.087		255	9.7971
256	8.5077		256	14.1927		256	20.3125		256	15.1951		256	7.2714		256	27.5217		256	8.8406
257	7.6769		257	8.6055		257	26.4062		257	25.3659		257	8.4714		257	31.5978		257	8.8261
258	4.6462		258	12.4771		258	26.9062		258	30.561		258	10.0571		258	34.3804		258	13.2029
259	2.8923		259	13.6972		259	19.5938		259	15.8293		259	10.1857		259	34.9565		259	19.5072
260	8.3077		260	15.8257		260	16.5625		260	11.1707		260	10.9143		260	33.5652		260	21.3478
261	14.7692		261	21.1927		261	22.2344		261	14.122		261	12.4857		261	27.7174		261	18.9275
262	18.4615		262	21.1651		262	26.1094		262	15.3659		262	10.6714		262	27.1087		262	17.087
263	16.2154		263	22.844		263	22.5938		263	19.5854		263	9.2429		263	30.7283		263	15.1594
264	12.3077		264	23.6055		264	20.2188		264	18.3902		264	9.8571		264	23.2283		264	14.6377
265	12.2615		265	25.6606		265	13.9062		265	12.8049		265	10.1857		265	28.4674		265	13.3043
266	17.0462		266	23.2018		266	13.0312		266	12.8049		266	11.4143		266	19.4891		266	10.8261
267	16.7538		267	22.6881		267	10.7188		267	13.1463		267	11.6286		267	18.663		267	11.4928
268	10.9385		268	16.5138		268	16.0469		268	13.5122		268	11.1857		268	16.3587		268	15.1449
269	8.5385		269	11.3303		269	25.3125		269	11.9268		269	13.3857		269	23.7283		269	16.9855
270	12.9385		270	13.844		270	24.6875		270	10.439		270	12.5714		270	23.2391		270	19.7536
271	20.4615		271	17.0459		271	17.75		271	7.7805		271	10.5571		271	17.837		271	23.4928
272	16.3538		272	24.2294		272	20.0938		272	10.6098		272	10.6571		272	21.3478		272	19.5797
273	13.1538		273	23.0275		273	18.3906		273	22.122		273	12.3714		273	27.413		273	11.8696
274	19.5231		274	15.1193		274	13.4062		274	20.9268		274	12.3571		274	21.8152		274	11.7826
275	24.4769		275	9.2844		275	15.4062		275	8.1707		275	11.4286		275	20.3152		275	19.2754
276	25.4923		276	8.1927		276	19.1875		276	5.6341		276	9.0286		276	22.8696		276	22.2609
277	25.5231		277	6.6514		277	15.5		277	7.7073		277	10.5		277	24.3804		277	22.4493
278	31.8308		278	7.9541		278	11.3125		278	12.561		278	13.9714		278	25.4022		278	22.7826
279	38.8615		279	9.7064		279	12.0469		279	20.9024		279	17.3571		279	26.6413		279	25.087
280	32.9538		280	13.422		280	11.3125		280	30.5122		280	19.5857		280	23.4565		280	23.4493
281	26.3385		281	7.422		281	11.4844		281	39.122		281	19.4143		281	23.6848		281	20.2899
282	19.6769		282	4.3578		282	13.8281		282	34.1707		282	19.7429		282	30.1413		282	21.7391
283	18.9846		283	8.8899		283	15.4688		283	23.5854		283	20.2429		283	20.7391		283	20.4058
284	18.3077		284	11.2202		284	19.3438		284	23.122		284	19.4857		284	19.587		284	19.4928
285	21.5692		285	15.5872		285	21.5781		285	22.2683		285	20.4429		285	22.1413		285	20.3623
286	22.0308		286	10.0459		286	14.5781		286	14.5854		286	21.6		286	23.5761		286	18.971
287	17.0615		287	6.9908		287	10.0781		287	15.3415		287	19.7143		287	26.5435		287	15.3623
288	17.9692		288	5.9174		288	16.5938		288	13.2195		288	17.0571		288	15.8152		288	14.1449
289	22.1385		289	5.6239		289	25.875		289	4.8537		289	16.6		289	17.1848		289	16.8261
290	19.4923		290	13.5596		290	23.1406		290	5.3171		290	17.1571		290	22.8478		290	16.5217
291	15.0154		291	15.9541		291	23.5312		291	5.3415		291	18.8286		291	28.4565		291	14.3333
292	16.2308		292	11.8165		292	24.875		292	5.6341		292	23.3143		292	28.6848		292	12.4638
293	20.5846		293	12.6147		293	20		293	14.1707		293	22.9143		293	31.7717		293	10.9565
294	25.0154		294	13.156		294	12.7031		294	28.2927		294	24.5286		294	29.8043		294	17.1594
295	24.3846		295	9.0367		295	11.3438		295	30.4146		295	24.0286		295	35.0652		295	20.5072
296	21.2923		296	9.7248		296	7.1094		296	25.3171		296	20.6571		296	44.7717		296	18.4348
297	16.8154		297	11.8073		297	6.2188		297	21.439		297	23.1714		297	52.4239		297	18.3768
298	15.4		298	8.5872		298	11		298	21		298	22.4571		298	40.5		298	16.5217
299	12.2462		299	6.8073		299	13.5		299	15		299	19.6714		299	27.7609		299	18.5072
300	6.6462		300	10.5688		300	16.7188		300	9.4878		300	20.9857		300	22.25		300	25.3913
301	10.3077		301	16.1101		301	11.7188		301	11.3659		301	20.8143		301	24.9022		301	29.4203
302	11.7385		302	24.3119		302	10.4375		302	17.2439		302	18.0429		302	29.587		302	25.6377
303	10.6		303	25.3119		303	12.125		303	23.1707		303	19.8429		303	28.4348		303	18.1304
304	11.3846		304	16.8073		304	11.5781		304	21.2683		304	21.4		304	30.5978		304	11.1449
305	12.1231		305	14.0092		305	12.1875		305	15.2927		305	24.1		305	36.1304		305	8.0145
306	12.2462		306	15.5963		306	10.875		306	14.3415		306	25.4571		306	36.6739		306	8.6232
307	10.7077		307	13.2018		307	11		307	20.6829		307	26.7429		307	32.2935		307	10.3913
308	9.0308		308	14.7615		308	15.6562		308	25.1951		308	28.4143		308	34.3587		308	12.2029
309	10.1538		309	15.0642		309	16.6719		309	20.8049		309	27.0143		309	27.2174		309	15.6522
310	7.2615		310	15.3211		310	18.7031		310	16.1463		310	26.6286		310	25.8152		310	15.7826
311	5.8		311	14.7706		311	17.7969		311	14.9756		311	23.2143		311	27.0217		311	11.6957
312	10.0615		312	15.633		312	12.8906		312	16.0732		312	16.9429		312	20.0109		312	11.4203
313	12.7692		313	14.5688		313	12.875		313	18.3415		313	14.7571		313	18.7283		313	13.3913
314	11.7692		314	17.9083		314	13.6406		314	18.6829		314	18.1		314	23.9348		314	12.6087
315	13.2769		315	13.1376		315	18.3125		315	19.122		315	18.8143		315	21.2174		315	11.029
316	15.8462		316	11.3945		316	18.375		316	25.6341		316	17.0857		316	21.7283		316	10.7826
317	16.6615		317	11.9174		317	9.9375		317	20.1707		317	16.8714		317	26.6413		317	11.1594
318	22.2154		318	16.5138		318	13.2812		318	10.7073		318	13.4286		318	19.3043		318	11.2174
319	17.2154		319	16.7615		319	14.5938		319	14.0244		319	11.2143		319	24.3696		319	12.4928
320	10.0615		320	15.5505		320	14.3125		320	21.1707		320	11.0571		320	19.3152		320	11.7101
321	12.9692		321	15.7064		321	12.0781		321	17.3659		321	11.7286		321	18.7717		321	11.8696
322	17.0462		322	14.5138		322	12.7031		322	20.122		322	13.2857		322	26.3587		322	10.9275
323	16.4769		323	13.7339		323	15.3906		323	20.5122		323	13.7286		323	31.6739		323	10.1449
324	13.7077		324	11.1743		324	15.5		324	19.561		324	13.7		324	22.3587		324	12.2609
325	11.0615		325	9.0734		325	15.8438		325	16.2195		325	13.1429		325	31.1413		325	14.2319
326	9.6923		326	11.4954		326	21.9219		326	7.2439		326	15.6286		326	20.7935		326	14.029
327	5.0154		327	14.2202		327	18.6406		327	6.1463		327	13.4429		327	17.3478		327	14.1159
328	8.1692		328	11.8991		328	12.4375		328	11.3415		328	9.1571		328	22.163		328	14.3768
329	11.8615		329	15.6147		329	8.7969		329	14.4634		329	10.4		329	27.7717		329	13.2464
330	8.8615		330	19.211		330	7.7656		330	13.2195		330	13.2857		330	21.2935		330	9.3478
331	6.2462		331	15.4312		331	8.2969		331	8.1951		331	13.1714		331	16.5326		331	7.9565
332	6.2923		332	17.2477		332	9.3125		332	9.7317		332	13.0429		332	19.1848		332	9.3913
333	7.9077		333	14.7339		333	8.2031		333	9.4146		333	10.8		333	23.3261		333	14.3768
334	9.2923		334	8.7615		334	6.7812		334	6.9268		334	9.2286		334	27.4457		334	17.3623
335	13.8615		335	5.9817		335	8.375		335	13.878		335	8.6429		335	34.8261		335	11.6667
336	18.0308		336	8.6239		336	12		336	18.439		336	12.0143		336	32.6739		336	9.1739
337	12.8462		337	7.9174		337	8.8281		337	12.2927		337	15.3571		337	24.8043		337	16.1594
338	6.1692		338	9.7523		338	11.0156		338	8.3659		338	13.0143		338	24.0217		338	24.7246
339	6.7231		339	9.5138		339	12.1875		339	10.5122		339	14.2714		339	21.1739		339	24.1594
340	11.0462		340	13.5046		340	11.4062		340	8.7561		340	18.7		340	20.3696		340	15.5072
341	13.5692		341	17.211		341	11.1094		341	8.3659		341	18.5		341	23.1413		341	9.1884
342	14.9538		342	18.5138		342	12.4375		342	7.5122		342	16.3429		342	20.163		342	8.4928
343	9.9385		343	18.2294		343	12.7031		343	5.9512		343	16.6		343	28.1196		343	7.2754
344	4.4308		344	14.2661		344	9.3906		344	4.2439		344	16.1857		344	32.2826		344	8.0145
345	5.7231		345	15.7156		345	7.5781		345	2.6098		345	13.9571		345	31.0435		345	13.5362
346	13.1077		346	14.9266		346	8.3906		346	4.0732		346	12.7429		346	22.6413		346	19.5362
347	17.8		347	14.6514		347	14.1875		347	8.5122		347	11.2714		347	22.3587		347	17.4783
348	17.4154		348	10.2477		348	12.0781		348	11.2195		348	10.1143		348	21.5		348	12.6522
349	13.1385		349	12.5963		349	7.5156		349	10.0976		349	11.0714		349	30.3696		349	10.1159
350	17.8154		350	11.945		350	6.8906		350	12.1463		350	13.3143		350	26.4565		350	14.3188
351	17.0154		351	14.3211		351	7.125		351	16.9756		351	15.8571		351	26.8913		351	22.8841
352	14.0308		352	14.6514		352	7.1875		352	17.9756		352	17.4		352	23.6739		352	24.7826
353	16.1538		353	11.2294		353	8.1875		353	13.7073		353	20.8571		353	27.4022		353	22.3478
354	15.6462		354	12.2844		354	9.0938		354	13.3902		354	19.6286		354	24.0326		354	18.4203
355	18.1231		355	12.0826		355	8.875		355	19.8293		355	15.2		355	19.5761		355	15.2319
356	12.0923		356	8.6789		356	10.0625		356	22.1463		356	10.3429		356	20.2391		356	15.3188
357	5.3077		357	10.1743		357	9.5469		357	12.7073		357	8.8571		357	19.2609		357	14.1304
358	7.0154		358	16.0459		358	8.4062		358	9.878		358	11.0143		358	25.0761		358	15.3043
359	10.9692		359	26.1927		359	9.5781		359	12.2927		359	13.3857		359	24.5326		359	13.087
360	9.9231		360	19.8624		360	10.2812		360	11.6341		360	13.7286		360	33.1087		360	11.1014
361	8.0615		361	16.7798		361	9.4688		361	7.9268		361	14.7286		361	32.4022		361	10.3188
362	7.6308		362	15.0826		362	11.8125		362	9.122		362	16.9857		362	29.8587		362	12.087
363	11.6		363	9.7248		363	12.5312		363	19.4878		363	19.8143		363	27.7826		363	13.7971
364	16.3846		364	6.3578		364	9.4688		364	22		364	20.3143		364	25.7935		364	13.029
365	13.6769		365	9.7248		365	7.9219		365	23.6098		365	19.7429		365	30.6087		365	11.2609
366	11.2154		366	19.8716		366	7.6875		366	21.0732		366	19.9714		366	36.3152		366	9.6957
367	14.3231		367	23.8991		367	6.7812		367	16.3902		367	17.3714		367	41.3804		367	10.3913
368	18.1385		368	16.6422		368	7.5469		368	18.6098		368	15.8286		368	31.2826		368	11.6087
369	20.9538		369	13.8807		369	10.25		369	24.6341		369	17.2571		369	24.2935		369	11.8261
370	19.8154		370	13.9633		370	11.7812		370	19.561		370	17.5714		370	29.5		370	9.5217
371	20.8923		371	18.7248		371	13.2969		371	10.5122		371	14.1		371	28.587		371	5.3623
372	16.9385		372	16		372	12.9688		372	9.7073		372	13.7286		372	29.8587		372	6.8406
373	10.1077		373	18		373	14.2344		373	9.7805		373	16.0143		373	24.8696		373	10.9855
374	8.3538		374	17.8624		374	12.8438		374	12.9756		374	17.2571		374	25.3587		374	12.3188
375	11.2615		375	19.3394		375	12.5938		375	18.5854		375	14.2143		375	30.9891		375	11.8406
376	14.8769		376	16.9725		376	14.3125		376	23.0488		376	13.8143		376	31.5652		376	11.2319
377	12.2615		377	17.9725		377	11.6875		377	29.3659		377	16.6857		377	30.6413		377	11.2609
378	9.7077		378	14.9817		378	8.4688		378	38.4634		378	22.5714		378	31		378	11.7536
379	7.5538		379	8.9174		379	11.9062		379	32.5122		379	24.9143		379	37.4891		379	13.2899
380	6.0615		380	16.3394		380	14.7969		380	26		380	20.7		380	35.2717		380	20.1159
381	8.2		381	23.0275		381	12.9062		381	26.1463		381	16.8857		381	34.8043		381	26.3913
382	8.4154		382	25.4495		382	15.75		382	24.3415		382	19.3143		382	34.087		382	27.0145
383	6.7077		383	23.6422		383	15.2969		383	22.9756		383	22.5		383	36.0543		383	20.971
384	8.9538		384	19.5138		384	16.7656		384	23.561		384	19.1857		384	30.5		384	18.8116
385	17.8615		385	23.1651		385	12.0938		385	25.6098		385	13.7857		385	29.8587		385	18.7536
386	15.5538		386	23.5872		386	6.5312		386	19.9512		386	10.7		386	29.1522		386	17.1739
387	7.3692		387	15.7156		387	7.375		387	20.122		387	11.6286		387	29.4457		387	16.6812
388	11.4154		388	12.4312		388	7.0469		388	21.5854		388	13.7429		388	22.9457		388	17.7826
389	16.4154		389	16.0092		389	9.8281		389	30.3659		389	13.2143		389	26.9674		389	18.5507
390	24.2		390	20.4954		390	7.0781		390	35.1707		390	12.2		390	15.6196		390	15.6957
391	17.0615		391	25.5872		391	7.6719		391	27.7317		391	13.3286		391	18.5435		391	13.6667
392	7.0462		392	25.3119		392	8.7969		392	27.561		392	16.8429		392	16.8478		392	20.087
393	3.6308		393	23.4404		393	9.9062		393	36.1707		393	20.6429		393	23.8696		393	26.1304
394	3.6769		394	17.0826		394	7.6875		394	42.0976		394	17.6143		394	21.087		394	21.2464
395	7.4308		395	16.7064		395	7.9062		395	31.4878		395	12.5286		395	21.8152		395	13.2754
396	11.9846		396	22.6514		396	13.4844		396	22.2683		396	10.8714		396	17.6957		396	10.6667
397	10.2923		397	27.0092		397	11.9688		397	19.7317		397	12.9429		397	14.087		397	9.8116
398	8		398	16.5963		398	8.2656		398	18.3659		398	15.3		398	12.9783		398	13.4783
399	10.7231		399	16.8624		399	8.9219		399	20.6098		399	13.4571		399	16.7283		399	19.9855
400	11.2769		400	22.2752		400	7.4844		400	22.878		400	13.4286		400	27.6196		400	23.4638
401	11.5385		401	23.7982		401	19		401	26.1707		401	11.3		401	21.1196		401	21.0435
402	9.6308		402	19.6881		402	18.1094		402	31.122		402	10.0286		402	18.2609		402	18.1594
403	7.2308		403	19.3853		403	14.6875		403	32.3171		403	11.2429		403	27.7065		403	14.6087
404	12.9077		404	17.5872		404	11.6875		404	24.3415		404	15.1714		404	27.3261		404	10.2899
405	21.0154		405	20.3028		405	7.7969		405	19.3902		405	17.4429		405	18.337		405	7.0145
406	24.7385		406	20.9633		406	9.125		406	13.5122		406	18.5714		406	24.1522		406	6.6667
407	18.2154		407	15.8349		407	12.8125		407	16.0976		407	18.4571		407	32.8696		407	10.087
408	16.5231		408	21.789		408	17.2656		408	20.9024		408	16.3286		408	25.8043		408	16.2609
409	13.1231		409	22.0367		409	24.8594		409	24.6098		409	15.5571		409	27.413		409	25.3478
410	7.4		410	25.5046		410	21.625		410	23.4146		410	16.1143		410	27.4022		410	28.9855
411	9.3538		411	17.7615		411	15.0469		411	26.7805		411	14.3714		411	26.9891		411	30.6812
412	14.3231		412	20.9083		412	11.5		412	45.4634		412	11.3		412	34.2391		412	33.029
413	17.7385		413	20.6514		413	14.9844		413	60.2683		413	9.0714		413	41.7826		413	35.5942
414	18.0769		414	22.5688		414	16.1562		414	50.0976		414	9.3286		414	40.0543		414	31.7681
415	16.6308		415	23.4312		415	16.0625		415	30.6341		415	13.0286		415	38.5		415	25.3623
416	23.4308		416	16.6055		416	13.4062		416	24.878		416	14.1857		416	41.8152		416	17.6087
417	27.9846		417	16.2294		417	13.125		417	23.9512		417	14.7429		417	42.9457		417	13.4638
418	14.3538		418	18.4037		418	12.3906		418	24.122		418	17.9		418	43.2391		418	14.1304
419	6.3846		419	22.3028		419	15.625		419	27		419	18.4429		419	36.2283		419	17.058
420	10.3231		420	15.2752		420	19.0781		420	24.7073		420	18.2429		420	27.6522		420	25.4203
421	10.5538		421	11.2569		421	14.5625		421	16.7073		421	19.0714		421	29.8261		421	31.7246
422	12.1538		422	12.1835		422	13.75		422	16.7561		422	18.4714		422	27.663		422	25.5217
423	13.7692		423	14.8899		423	12.7188		423	20.9024		423	20.0857		423	23.9891		423	25.4203
424	15.2923		424	15.2569		424	7.1094		424	27.0244		424	20.1286		424	34.8043		424	25.6812
425	17.1077		425	13.945		425	7.0781		425	28.7805		425	18.0714		425	41.5217		425	22.2754
426	16.0308		426	9.6881		426	6.6094		426	33.0488		426	12.3		426	45.7935		426	19.942
427	16.6308		427	16.3119		427	5.875		427	33.6098		427	11.4857		427	50.1522		427	17.9565
428	18.0769		428	28.9725		428	6.6406		428	27.2439		428	15.6429		428	48.9348		428	19.4928
429	21.8923		429	19.9174		429	5.3594		429	24.8537		429	16.9143		429	54.7935		429	23.6812
430	23.2462		430	13.1193		430	5.4531		430	16.7805		430	17.8429		430	45.8478		430	24.3768
431	18.0308		431	14.633		431	7.125		431	8.9756		431	16.8714		431	51.0109		431	20.6522
432	13		432	20.1651		432	11.0938		432	10.6829		432	15.1286		432	49.3587		432	14.913
433	18.6462		433	18.633		433	14.1562		433	11.878		433	16.8857		433	40.0326		433	12.4928
434	31.6		434	16.5505		434	13.9688		434	11.7073		434	18.1		434	33.587		434	11.4493
435	17.6462		435	18.945		435	9.0469		435	12.7561		435	15.1857		435	50.25		435	10.087
436	5.4462		436	15.9908		436	9.2031		436	10.878		436	12		436	54.5109		436	12.8986
437	12.2154		437	15.5413		437	7.6875		437	9.1951		437	14.0429		437	56.9565		437	22.4783
438	21.7231		438	15.5138		438	10.9062		438	19.3659		438	18.2857		438	65.0326		438	30.087
439	16.1846		439	20.0826		439	8.7656		439	27.7073		439	19.5		439	63.1848		439	34.3333
440	13.9231		440	18.4954		440	10.5312		440	23		440	18.8714		440	69.8152		440	32.7246
441	21.1538		441	16.1927		441	20.0938		441	19.6829		441	17.5286		441	67.0761		441	29.3043
442	16.5692		442	17.0275		442	22.0781		442	20.6585		442	19.6429		442	63.3261		442	25.3478
443	8.3846		443	22.9083		443	20.6406		443	14.7805		443	18.7714		443	53.413		443	18.6667
444	11.3846		444	25.4404		444	13.5781		444	14.3902		444	17.7429		444	49.75		444	17
445	24.4769		445	25.9266		445	10.1562		445	12.6341		445	16.9857		445	41.913		445	18.6667
446	40.9692		446	16.7339		446	10.1406		446	9.7561		446	19.2571		446	50.3696		446	20.6522
447	31.7538		447	9.8899		447	12.2344		447	15.0732		447	19.8		447	57.7717		447	23.6812
448	16.3385		448	18.7615		448	9.6719		448	20.6341		448	19.0429		448	46.0217		448	22.9275
449	14.5846		449	25.1376		449	9.875		449	30.2439		449	18.4714		449	53.1413		449	22.0145
450	15.1846		450	22.1101		450	8.5781		450	28.3171		450	23.2429		450	54.1087		450	24.4928
451	10.7692		451	15		451	7.2656		451	23.8293		451	30.1429		451	52.8587		451	25.4638
452	17.6615		452	20.3853		452	12.2969		452	28.8537		452	29.8857		452	51.0761		452	25.8406
453	20.9538		453	20.8349		453	15.6406		453	31.4146		453	27.7		453	50.3478		453	23.8261
454	18.6615		454	15.7064		454	13		454	23.2195		454	22.8571		454	39.4783		454	23.6667
455	14.8769		455	13.9725		455	13.1406		455	21.0732		455	20.2571		455	39.7935		455	27.8551
456	25.1385		456	19.6147		456	9.8906		456	27.0732		456	20.8571		456	39.2609		456	32.5217
457	34.4154		457	18.945		457	7.1719		457	24.7805		457	20.8286		457	43.163		457	30.8841
458	26.8615		458	19.1284		458	12.2812		458	21.439		458	18.6429		458	48.5217		458	24.5507
459	14.3385		459	14.422		459	19.0781		459	14.6341		459	16.2286		459	49.7717		459	23.5362
460	10.3231		460	18.945		460	17.4062		460	11.0244		460	14.7857		460	36.9457		460	23.0145
461	22.5538		461	21.055		461	12.8906		461	14.6829		461	14.8143		461	45.9348		461	21.8696
462	35.0923		462	21.0734		462	10.0938		462	23.9024		462	13.4		462	47.6087		462	21.2754
463	38.0154		463	32.789		463	14.0469		463	29.561		463	15.3857		463	47.8152		463	22.7971
464	37.5692		464	39.1284		464	15.8281		464	26.1951		464	16.6286		464	55.1087		464	27.4928
465	32.4154		465	25.8165		465	13.2188		465	22.2683		465	15.8143		465	52.2935		465	29.7536
466	33.9231		466	18.789		466	12.125		466	25.6829		466	17.9		466	59.413		466	25.6667
467	27.0154		467	19.3028		467	9.8594		467	32.4634		467	18.4571		467	73.1196		467	17.4638
468	10.4923		468	25.8624		468	10.6406		468	31.9268		468	19.4		468	84.6848		468	13.8696
469	9.1231		469	32.1376		469	11.4062		469	21.7073		469	20.9571		469	78.1304		469	16.4493
470	14.9385		470	24.7156		470	14.2031		470	14		470	19.5		470	83.1087		470	22.058
471	20.6		471	23.9725		471	14.2656		471	13.9756		471	22.4571		471	86.3043		471	27.6812
472	23.5231		472	26.4037		472	10.6719		472	17.0732		472	25.4857		472	91.9891		472	33.6522
473	14.1538		473	29.5963		473	7.3438		473	12.0976		473	24.7143		473	75.163		473	38.9855
474	10.8308		474	25.7615		474	8.0938		474	11.1463		474	23.5		474	73.8587		474	46.3623
475	12.3231		475	28.3578		475	8.3438		475	11.6098		475	23.6		475	65.8152		475	49.8406
476	16.0923		476	42.4404		476	8.4219		476	10.7317		476	22.0143		476	57.663		476	43.6957
477	22.5231		477	40.6055		477	6.9062		477	15.0244		477	21.4286		477	56.337		477	36.5217
478	25.4615		478	32.8716		478	6.6719		478	16.7317		478	23.3143		478	61.5109		478	30.1014
479	31.5538		479	28.0183		479	7.6719		479	14.2683		479	25.0143		479	55.163		479	30.7536
480	33.2923		480	33.4128		480	8.4688		480	8.3902		480	25.6286		480	56.1848		480	36.1014
481	25.1692		481	33.4312		481	7.9219		481	8.122		481	22.3857		481	64.4891		481	32.4928
482	17.7846		482	24.7706		482	9.875		482	9.0244		482	22.0429		482	57.7174		482	26.913
483	18.0154		483	20.7523		483	11.1719		483	11.5122		483	24.3429		483	51.9565		483	20.6522
484	22.4462		484	19.3853		484	12.0938		484	13.6829		484	23.0857		484	54.4348		484	17.1014
485	34.0308		485	30.4037		485	14.7188		485	17.7073		485	20.6857		485	50.3913		485	18.8551
486	36.3692		486	34.9266		486	11.2031		486	18.2439		486	19.5143		486	60.413		486	20.2319
487	19.8769		487	31.211		487	10.625		487	11.4878		487	20.2		487	66.3043		487	21.5797
488	14.3231		488	32.4587		488	13.5156		488	9.5366		488	23.2		488	61.337		488	25.7391
489	24.7538		489	38.3761		489	15.8125		489	11.7317		489	20.8571		489	65.4348		489	33.2754
490	32.6615		490	43.789		490	13.4688		490	14.2683		490	15.9		490	69.2935		490	39.9855
491	29.3231		491	41.0367		491	13.5781		491	10.8293		491	15.6571		491	62.4239		491	44.8696
492	27.9846		492	30.211		492	16.5625		492	7.2195		492	19.2714		492	58.5435		492	47
493	40.6462		493	22.8807		493	17.4219		493	14.6098		493	26.2857		493	57.2283		493	44.6812
494	46.6		494	20.4862		494	11.0781		494	15.5366		494	26.7286		494	62.0543		494	38.1159
495	40.6615		495	23.4404		495	9.875		495	15.6585		495	23.0429		495	77.087		495	32.8986
496	23.8154		496	31.6514		496	13.4375		496	19		496	26.0714		496	77.1196		496	28.8116
497	12.5385		497	33.9725		497	13.4219		497	14.7073		497	31.1286		497	73.6196		497	22.9275
498	13.0154		498	31.055		498	13.0938		498	11.5122		498	33.4		498	71.8478		498	22.1739
499	18.1077		499	32.9266		499	16.9062		499	7.4878		499	26.7		499	84.587		499	26.0435
