# Supplementary material for: Ehbp1 orchestrates orderly sorting of Wnt/Wingless to the basolateral and apical cell membranes
Source: EMBO Rep. 2024 Oct 14;25(11):5053–79. doi: 10.1038/s44319-024-00289-1 (PMC11549480; doi:10.1038/s44319-024-00289-1)
Supplement: Supplementary file 5 — Source data Fig. 3 [file 44319_2024_289_MOESM5_ESM.zip › Figure 3/F3C/F3C'' Statistical data - wls RNAi - ExWg.xlsx]

## Sheet: Sheet1
Sample 1			Sample 2			Sample 3			Sample 4			Sample 5
Position	Gray Value		Position	Gray Value		Position	Gray Value		Position	Gray Value		Position	Gray Value
0	7.5909		0	4.8621		0	15.0962		0	6.9571		0	10.8333
1	9.7727		1	8		1	17.9423		1	6.6143		1	9.3667
2	8.5455		2	2.8966		2	15.9615		2	7.2571		2	11.2667
3	9.6364		3	2.4483		3	15.8846		3	9.0286		3	13.6667
4	8.8636		4	7.2759		4	13.5192		4	7.8		4	13.3333
5	16.4091		5	6.5517		5	14.8846		5	6.8571		5	13.5333
6	6.3636		6	10.1724		6	17.0385		6	9.5571		6	10.3667
7	8.9091		7	15.7586		7	15.9231		7	10.8714		7	10.6
8	4.6818		8	19.5517		8	13.6731		8	11.0286		8	10.6
9	8.9091		9	13.4828		9	13.3846		9	11.2857		9	9.2667
10	10		10	29.2069		10	11.8462		10	10.7571		10	9.7
11	11.1818		11	20.8966		11	10.7885		11	9.1714		11	10.5667
12	3.1818		12	16.4483		12	12.9615		12	9.7857		12	11.4333
13	10.3182		13	17.1724		13	12.1731		13	8.5143		13	11.6333
14	7.6818		14	15.2759		14	11.9615		14	9.7		14	11.4333
15	12.9091		15	15.7931		15	14.1346		15	11.0857		15	13.1667
16	12.1818		16	10.9655		16	13.4231		16	8.4429		16	12.4667
17	7.7727		17	6.7241		17	13.0192		17	6.3571		17	10.7333
18	9.9545		18	11.6207		18	12.7115		18	7.9429		18	14.6667
19	8.1818		19	10.4138		19	14.4423		19	9.6286		19	17.4667
20	12.0909		20	12.5172		20	14.7308		20	9.1		20	13.4667
21	16.1364		21	10.3103		21	13.5192		21	8.6143		21	17.5667
22	11.9545		22	9.5517		22	14.2692		22	12.0429		22	17.0333
23	7.5909		23	6.2414		23	15.1538		23	14.5		23	15.6667
24	12.4545		24	20.6897		24	13.3269		24	10.7571		24	14.8667
25	9.6818		25	5.4138		25	13.7692		25	9		25	10.5333
26	8.0909		26	5.1034		26	15.6538		26	8.2429		26	12.3333
27	9.2727		27	5.7241		27	13.7692		27	9.7429		27	12.9333
28	12.8182		28	1.931		28	11.1923		28	9.1714		28	15.5
29	11.5455		29	3.1379		29	13.8269		29	8.2286		29	12.8667
30	9.9091		30	2.8621		30	15.2885		30	8.7286		30	10.4333
31	8.9091		31	3.6552		31	13.7308		31	7.9286		31	11.8
32	10.6818		32	8.5517		32	14.25		32	6.7571		32	11.5667
33	12.5		33	9.1379		33	14.6731		33	8.5429		33	11.6667
34	13.4545		34	2.7586		34	12.1731		34	7.7857		34	11.3667
35	7.7273		35	4.8966		35	12.7308		35	7.0286		35	11.6667
36	10.2727		36	9.3448		36	12.4615		36	8.1429		36	10.9
37	9.8636		37	11		37	11.5769		37	9.5286		37	12.0667
38	10.3182		38	5.7931		38	12.0577		38	7.7714		38	12.2667
39	22.0909		39	6.5862		39	13.3462		39	6.3429		39	12.0667
40	16.3182		40	8.3448		40	15.25		40	7.0857		40	10.4333
41	13.5455		41	6.5862		41	11.8269		41	8.7143		41	9.1
42	7		42	12.8621		42	10.8077		42	8.5143		42	8.5667
43	10.3636		43	7.5517		43	11.75		43	8.2714		43	10.5
44	12.9545		44	3.8276		44	10.8654		44	9.9143		44	13.3333
45	6.1364		45	4.1034		45	10.7692		45	9.2		45	13.6333
46	7.6364		46	2.0345		46	10.5192		46	10.2571		46	12.0333
47	7.4545		47	0.8966		47	12.0769		47	10.4857		47	9.1333
48	5.2273		48	1.5862		48	13.1923		48	10.5857		48	8.0667
49	3.0455		49	4.8621		49	14.5192		49	9.6857		49	9.1667
50	7.0909		50	4.3448		50	11.5385		50	9.7714		50	8.1667
51	15.5		51	8.3103		51	13.4615		51	9.9143		51	9.9667
52	8.7727		52	11.8621		52	18.3462		52	12.2		52	12.9
53	10.0455		53	15.1034		53	15.6154		53	10.0143		53	20.1
54	12.8182		54	5.7241		54	18.6923		54	9.9286		54	19.6333
55	8.8636		55	9.2069		55	19.3846		55	8.9571		55	14.6667
56	7.7273		56	6.931		56	16.5577		56	8.8571		56	14.7
57	7.1364		57	8.9655		57	15.0385		57	7.1429		57	16.6
58	5.6818		58	8.6897		58	12.3077		58	7.2857		58	12.7333
59	6.7727		59	2.7241		59	10.3269		59	7.7429		59	7.9333
60	5.8636		60	10.5862		60	11.0385		60	8.4		60	9.4333
61	6.9091		61	4.8966		61	13.0577		61	10.4143		61	11
62	10.9545		62	5.069		62	10.0962		62	9.2571		62	8.7667
63	11.5		63	2.8621		63	9.3654		63	9.5571		63	8.3333
64	16		64	4		64	11.1923		64	8.2		64	9.6
65	22.1364		65	9.5862		65	9.7115		65	8.1714		65	8.8667
66	24.0909		66	15.1034		66	10.3846		66	9.6429		66	9.6333
67	16.8636		67	14.3103		67	11.6731		67	8.4143		67	8.7667
68	15.3182		68	2.6552		68	10.7115		68	9.5143		68	6.3
69	16.1364		69	2.931		69	11.4038		69	9.4143		69	7.5
70	20.7727		70	1.5862		70	10.9615		70	8.2571		70	7.6667
71	10.5909		71	1.8276		71	10.0769		71	9.0714		71	7.9
72	7.3182		72	5.931		72	10.0769		72	9.0571		72	9.8
73	9		73	4.3448		73	10.1923		73	9.1429		73	10.6333
74	10.8636		74	3.1379		74	8.8462		74	10.4		74	10.9667
75	20.0455		75	6.8276		75	10.3462		75	9.3286		75	12.9
76	15		76	10.2069		76	11.4038		76	9.7286		76	13.1
77	10.2727		77	8.7586		77	14.1731		77	9.9		77	12.8333
78	12.5909		78	4.6552		78	11.5385		78	8.5		78	14
79	12.9545		79	9.4483		79	11.8269		79	8.7143		79	15.6
80	7.5909		80	10.7241		80	15.0962		80	10.2		80	15.4667
81	10.2727		81	10.1379		81	18.4615		81	10.9143		81	12.6333
82	5.7273		82	12.6552		82	13.1731		82	10.3429		82	13.3667
83	6.9545		83	9.069		83	12.5192		83	10.6286		83	12.7333
84	4.9091		84	8.5517		84	14.1346		84	10.7286		84	15.4333
85	2.5909		85	8		85	14.7308		85	10.9714		85	14.6667
86	4.6364		86	6.6207		86	13.5769		86	10.2714		86	10.9
87	6.6818		87	6.4828		87	10.3462		87	8.4429		87	12.4333
88	4.0909		88	5.931		88	10.1538		88	9.2857		88	12
89	7.3636		89	9.3103		89	10.2885		89	10.1714		89	10.3667
90	7.3182		90	6.3448		90	8.6731		90	9.4		90	8.7
91	4.5909		91	15.5517		91	9.9038		91	9.9857		91	9.3667
92	3.5		92	8.8621		92	10.4423		92	10.3714		92	10.9667
93	2.4091		93	1.4483		93	11.2308		93	11.3143		93	10.6
94	4.5909		94	2.6897		94	11.7692		94	9.6429		94	7.6333
95	9.2727		95	5.1379		95	10.9231		95	7.9571		95	7.9
96	8.1818		96	10.2414		96	9.5769		96	8.8429		96	9.5333
97	6.4545		97	2.4483		97	11.4038		97	8.1143		97	11.2
98	5.7727		98	2.5862		98	10.0769		98	9.6		98	9.5
99	9.6818		99	7.3103		99	8.7885		99	10.7571		99	10.4
100	6.9545		100	9.5172		100	10.1154		100	10.4143		100	10.3
101	7.5455		101	12.2414		101	10.8077		101	9.8		101	8.8667
102	9		102	14.8276		102	8.6923		102	10.1		102	8.1333
103	8.9545		103	11.8621		103	10.0192		103	9.7429		103	13.5
104	11.5		104	8.5172		104	10.8846		104	9.1286		104	17.2667
105	13.5909		105	13.7241		105	12.8462		105	8.1143		105	16.8667
106	13.0455		106	16.8621		106	11.9423		106	8.6571		106	16.1667
107	17.4091		107	7.2414		107	11.3077		107	9.4714		107	19.8333
108	14.6364		108	9.1379		108	13.4615		108	9.0286		108	12.2
109	6.2727		109	7.1034		109	13.7115		109	8.6857		109	10.9333
110	8.0455		110	19.7586		110	10.7885		110	7.9571		110	7.7667
111	10.4545		111	22		111	9.4423		111	9.3571		111	7.6
112	13.8182		112	9.3448		112	11.4231		112	11.2286		112	8.4667
113	14.7273		113	10.2069		113	13.0192		113	10.6286		113	8.2
114	8.2727		114	11.0345		114	12.1154		114	10.1		114	11.4667
115	13.8636		115	6.8621		115	12.3654		115	8		115	12.1
116	11.0455		116	4.3448		116	10.8654		116	7.8714		116	11.9
117	9.2273		117	7.6207		117	8		117	9.4286		117	8.1
118	3.8636		118	10.1034		118	9.9615		118	9.2857		118	7.6
119	8.4091		119	10.1379		119	7.4615		119	9.5286		119	7.2667
120	10.0909		120	11.2069		120	5.4038		120	10.3		120	9.5333
121	16.5455		121	10.6897		121	8.2692		121	9.6429		121	8.9333
122	9.1364		122	4.9655		122	10.0192		122	9.9		122	8.2333
123	7.5909		123	11.8276		123	10.6923		123	10.6571		123	9.9667
124	6.0455		124	7.6897		124	8.4038		124	9.8571		124	11.8
125	10.1818		125	10.1379		125	7.9615		125	9.4857		125	10.0667
126	16.7273		126	3.4138		126	8.1538		126	9.9429		126	7.7333
127	12		127	10.3103		127	7.6538		127	10.9857		127	7.3
128	10.5455		128	12.4483		128	8.25		128	11.0571		128	8.7667
129	12.0455		129	4.6207		129	8.2115		129	9.6714		129	11.1667
130	15.9091		130	4.8276		130	9.7308		130	9.9		130	11.4333
131	13.9545		131	6		131	7.9808		131	10.6714		131	8.7
132	9.3636		132	15		132	7.2308		132	10.3143		132	7.6333
133	2.4545		133	16.6897		133	8.3077		133	12.1143		133	7.2667
134	4.7727		134	16.1034		134	8.3269		134	11.2857		134	8.9
135	4.5909		135	9.6897		135	8.25		135	10.4429		135	10.2
136	6.4545		136	18.3103		136	7.8846		136	10.7714		136	8.1333
137	6.2727		137	13.9655		137	7.7885		137	10.0143		137	6.5
138	7.0455		138	4.6207		138	7.2308		138	8.3143		138	7.0667
139	5.7727		139	10.1034		139	8.2308		139	8.1857		139	8.1
140	11.3182		140	13.1379		140	7.4423		140	8.1857		140	8.6
141	12.7273		141	6.8621		141	7.8269		141	8.6		141	8.7667
142	8.8182		142	9.8276		142	8.0769		142	8.8571		142	8.6
143	9.2727		143	14.6207		143	8.7885		143	9.2		143	7.5333
144	11.8636		144	18.6207		144	7.8846		144	9.8143		144	5.8667
145	10.1818		145	18.931		145	7.1154		145	9.4		145	5.4667
146	8.0909		146	15.6207		146	7.4808		146	9.1714		146	7.2
147	9.3636		147	16.6552		147	7.25		147	9.7857		147	11.6333
148	4.3636		148	12.3448		148	6.7885		148	8.4		148	11.6
149	6.5909		149	7.3793		149	7.7885		149	8.3857		149	9.0333
150	6		150	4.4483		150	7.9808		150	7.5429		150	6.8333
151	5.6818		151	9.069		151	7.2115		151	8		151	6.6667
152	5.8636		152	11.7241		152	7		152	7.4857		152	7.0667
153	4		153	7.8621		153	10.0962		153	8.2		153	5.8667
154	12.0909		154	9.7931		154	8.6346		154	9.0857		154	7.8333
155	6.3182		155	13.7586		155	10.1923		155	10.5857		155	11.2
156	11.7727		156	8.931		156	8.0769		156	10.0429		156	10.6667
157	20.1364		157	6.8621		157	8.6923		157	10.6286		157	9.7667
158	24.5909		158	8.3448		158	7.7885		158	12.1		158	11.4667
159	14		159	6.6552		159	10.2115		159	10.1857		159	13.4
160	12.1364		160	14.2759		160	9.7308		160	9.5857		160	15.6667
161	22.5		161	18.0345		161	10.3462		161	10.8286		161	8.8
162	15.0455		162	24.8276		162	7.6538		162	11.3429		162	6.5
163	13.3636		163	16.2759		163	8.5		163	10.9143		163	9.0667
164	15		164	21.2069		164	9.6154		164	10.5429		164	8.9
165	8.8636		165	14.7241		165	8.0962		165	8.5143		165	8.6
166	10.9091		166	13.6552		166	5.8269		166	9		166	9.2
167	10.1364		167	11.4138		167	6.0192		167	9.4429		167	4.5667
168	10.2273		168	17.5862		168	4.9423		168	10.0429		168	7.9
169	4.3182		169	12.7931		169	6.3846		169	11.4286		169	7.7
170	7.5909		170	12.9655		170	5.7115		170	10.7		170	5.3333
171	11.8182		171	11.6207		171	5.1731		171	10.7857		171	6.3333
172	8.2273		172	11.6552		172	6.1731		172	10.3714		172	6.6667
173	21.3636		173	20.0345		173	7.0385		173	9.5857		173	7.4667
174	13.5455		174	11.5862		174	5.5962		174	11.5286		174	6
175	9.5455		175	16.069		175	6.5192		175	11.6		175	7.2333
176	10.6818		176	16.4483		176	5.6154		176	11.9143		176	8.0333
177	8.5909		177	17.3103		177	6.6346		177	10.7286		177	7.3333
178	7.8636		178	14.9655		178	7.1154		178	10.4857		178	8.2333
179	7.0455		179	8.5517		179	7.8269		179	8.6571		179	9.9
180	8		180	5.5172		180	6.6923		180	8.8286		180	9.5333
181	9.6818		181	6.3793		181	9.6538		181	9.6286		181	8.5667
182	4.0455		182	11.069		182	11.5		182	10.2429		182	9.4333
183	6.7727		183	9.1724		183	13.5769		183	12.1571		183	9.8
184	3.4091		184	4.7241		184	11.0577		184	12.1714		184	10.9
185	2.4545		185	2.931		185	9.5962		185	9.4714		185	12.4333
186	2.1364		186	4		186	8.5385		186	11.4714		186	4.8
187	3.1818		187	2.2759		187	6.8462		187	9.4429		187	7.4
188	4.1818		188	2.8966		188	11.25		188	10.8		188	8.1667
189	10.2727		189	3.5517		189	10.0577		189	9.8429		189	6.4
190	10.5455		190	0.7241		190	10.1346		190	8.1143		190	6.4333
191	9.2273		191	4.5517		191	7.5769		191	7.4		191	8.0333
192	7		192	2.5517		192	7.9808		192	8.1714		192	6.9333
193	13		193	0.8966		193	7.5		193	9.5143		193	7.6667
194	10.1364		194	2.1034		194	8.2692		194	9.5143		194	10.6667
195	13.0909		195	2.8966		195	7.1154		195	9.9429		195	9.0333
196	5.1818		196	3		196	7.3654		196	10.6857		196	6.4
197	10.1364		197	0.3793		197	6.5962		197	9.8286		197	6.5667
198	11.7727		198	1.3448		198	8.1923		198	9.9		198	10.6333
199	8.0909		199	3.8621		199	7.75		199	8.8143		199	12.5
200	8.2273		200	6.8621		200	6.8269		200	7.4429		200	11.4333
201	8.7727		201	1.7931		201	7.5192		201	7.9429		201	8.4
202	9.8182		202	3.2759		202	8.4231		202	9.1714		202	7
203	6.2727		203	5.6552		203	8.25		203	8.6714		203	7.3667
204	7.4545		204	6.9655		204	9.0385		204	9.1857		204	10.4667
205	3.7273		205	3.3793		205	9.7692		205	10.6571		205	9.4
206	6.0455		206	3.4483		206	10.3654		206	9.1857		206	8.3667
207	12.0909		207	3.069		207	8.3654		207	8.6857		207	7.5667
208	9.4545		208	5.6552		208	8.4231		208	8.1429		208	7.8333
209	9.2727		209	15.2414		209	8.2692		209	8		209	8.4333
210	11.6364		210	7.2414		210	10.4423		210	7.8714		210	7.6667
211	9.4091		211	9.8966		211	7.2885		211	8.8857		211	7.7667
212	7.7273		212	10.931		212	6.75		212	7.8714		212	5.5667
213	9.6818		213	12.1034		213	7.9615		213	6.4714		213	7.6333
214	8.4091		214	23.5172		214	9.1538		214	10.7286		214	9.5667
215	9.3636		215	17.8966		215	8.8269		215	8.9143		215	9.7333
216	6.6818		216	9.5862		216	9.8654		216	9.9286		216	9.3667
217	8.1364		217	9.9655		217	9.3846		217	9.0286		217	9.2333
218	11.4091		218	10.4828		218	7.0577		218	8.4571		218	10.6333
219	14.6818		219	6.4828		219	7.8654		219	9.2		219	6.7667
220	14.4091		220	8.931		220	9		220	8.6429		220	8.0667
221	10.2727		221	7.3448		221	7.9231		221	8.7143		221	8.9333
222	12.3636		222	9.931		222	8.0962		222	8.9571		222	9.3333
223	15.4091		223	6.4483		223	8.4808		223	9.5		223	8.8667
224	16.1818		224	7.4483		224	9.5		224	8.0857		224	8.3333
225	15.8636		225	8		225	7.9615		225	6.4143		225	8.1333
226	15.2727		226	6.3103		226	7.25		226	6.8143		226	8.8667
227	15.7273		227	17.6207		227	9.1538		227	7.1		227	10.0333
228	11.7727		228	12.4828		228	9.8846		228	7.2429		228	10.2
229	11.2727		229	12.3793		229	9.3269		229	7.8429		229	10.4667
230	14.3636		230	10.4483		230	8.9038		230	6.5429		230	9.2333
231	11.1364		231	11.3793		231	8.8269		231	7.7		231	10.5
232	10.5909		232	5.2069		232	9.8654		232	6.3714		232	13.0333
233	15.3182		233	3.2759		233	10.7885		233	7.7286		233	16.7667
234	17.6818		234	11.931		234	10.6538		234	7.0857		234	15.4667
235	17.6818		235	20.4828		235	11.2115		235	6.8714		235	12.1667
236	9.1818		236	21		236	11.75		236	6.4857		236	10.9
237	6.7273		237	10.3448		237	8.0962		237	6.4429		237	11.6667
238	7.8182		238	13.1379		238	8.25		238	6.7714		238	7.6
239	5.4091		239	17.2759		239	7.3846		239	6.7429		239	8.7667
240	9.3636		240	14.9655		240	8.5385		240	7.4429		240	7.2333
241	6.3182		241	7.6207		241	12.3654		241	8.7286		241	8.7
242	12.6818		242	15.069		242	11.7115		242	7.1571		242	10.3667
243	19.5		243	13.1034		243	9.2308		243	7.5714		243	8.7667
244	11.8182		244	11.4828		244	10.4808		244	7.2714		244	10.6667
245	14.5909		245	10.931		245	9.5577		245	6.9857		245	9.4333
246	12.5455		246	7.7241		246	8.5769		246	7.0286		246	8.6333
247	6.6364		247	6.7586		247	8.8654		247	8.3571		247	8.2667
248	10.5455		248	6.5172		248	8.5769		248	10		248	10.0667
249	12.2727		249	9.2759		249	11.3462		249	9.3429		249	12.8
250	8.1818		250	2.5517		250	10.0577		250	7.7		250	11.6333
251	10.0455		251	7.2414		251	8.8654		251	6.6429		251	10.7
252	6.5455		252	10.6897		252	9.7115		252	6.8286		252	9.8667
253	6.9091		253	7.5517		253	10.5769		253	7.1571		253	8.7
254	8.3636		254	4.6552		254	10.6346		254	7.5571		254	8.0667
255	14.2273		255	6.3448		255	10.75		255	8.1		255	9.7667
256	9.9545		256	2.9655		256	10.3462		256	7.5		256	9.8
257	3.5455		257	3.7241		257	7.0192		257	6.5429		257	12.4
258	10.4091		258	6.2759		258	10.2308		258	6.7286		258	14.9
259	8.6364		259	10.4483		259	10.9231		259	7.3714		259	11.2
260	5.7273		260	9.069		260	9.6923		260	6.2429		260	12.2667
261	5.8636		261	12.7586		261	10.3846		261	5.6286		261	9.2667
262	6		262	8.6552		262	10.9038		262	6.0286		262	6.4
263	9.8636		263	2.1034		263	10.5192		263	5.6714		263	8.5
264	8.2273		264	2.4828		264	8.5962		264	6.7857		264	8.4333
265	8.9545		265	2.0345		265	7.0192		265	6.9857		265	5.2667
266	7.2727		266	1.3793		266	7.6731		266	7.0429		266	5.9
267	3.6818		267	0.2414		267	6.9038		267	7.9		267	7.2
268	4.0909		268	0.4138		268	8.9038		268	5.7429		268	8.0333
269	8.6818		269	0		269	10.7308		269	7.4286		269	7.7
270	8.7273		270	0.0345		270	8.4038		270	7.4		270	5.7667
271	11.6818		271	0		271	10.9615		271	5.9857		271	7.4333
272	9.1818		272	0.2414		272	9.3846		272	6.9429		272	7.7333
273	9.8636		273	1.2414		273	8.7885		273	8.6571		273	8
274	12.6364		274	1.1724		274	9.0192		274	7		274	9.4333
275	11.9545		275	3.0345		275	11.3462		275	6.0429		275	9.8667
276	14.8182		276	1.5172		276	10.5		276	7.3714		276	9.0667
277	12.6818		277	0		277	10.6154		277	6.4857		277	11.1667
278	6.5909		278	0.931		278	13.4038		278	6.0429		278	9.2
279	6.9545		279	0.931		279	10.2308		279	6.5		279	8.4667
280	10.7273		280	0.2759		280	8.5962		280	6.5571		280	7.7
281	6.2727		281	0.2069		281	6.3462		281	7.5286		281	6.8333
282	8.4545		282	1.3103		282	7.9808		282	8.3286		282	8.6667
283	5.4545		283	4.6552		283	6.5962		283	6.3714		283	7.2
284	8.7727		284	1		284	4.4615		284	7.1286		284	5.4
285	9.6818		285	0		285	5.0385		285	6.2571		285	4.6667
286	5.3636		286	1.2759		286	6.0962		286	5.5143		286	8.3667
287	5.5909		287	2.7586		287	7.2115		287	6.9		287	12.7333
288	9.6364		288	1.7931		288	10.9423		288	7.0143		288	11.2333
289	9.7273		289	0.3103		289	10.4615		289	7.5		289	8.4
290	11.6818		290	0		290	9.0192		290	7.7		290	8.6333
291	6.1364		291	0.3103		291	7.1346		291	6.9714		291	8.4667
292	9.2273		292	0.4828		292	7.9038		292	6.9571		292	7.2667
293	7.9091		293	3.1379		293	8.8654		293	6.7143		293	7.6667
294	5.4091		294	4.7241		294	6.3077		294	7.4857		294	7.4667
295	5.0909		295	1.6897		295	7.3462		295	6.9714		295	4.9667
296	4.9545		296	0.2414		296	5.9423		296	8.2571		296	6
297	6.0909		297	2.7586		297	4.9808		297	7.9286		297	9.1
298	7.4091		298	0.8966		298	6.2308		298	7.4286		298	9
299	7.0909		299	3.1724		299	8.5769		299	8.1714		299	9.8667
300	5.5		300	7.4138		300	8.7308		300	6.3571		300	10.3333
301	6.8182		301	3.6207		301	8.2692		301	6.7571		301	10.4
302	7.4545		302	2.6552		302	8.7115		302	7.4429		302	9.7667
303	10.8182		303	9.1379		303	7.5962		303	6.9857		303	9.6333
304	9.0455		304	4.3103		304	7.2308		304	6.4857		304	7.7
305	9		305	5.2759		305	7.0577		305	7.8571		305	5.8667
306	10.0455		306	2.8966		306	9.3654		306	8.1286		306	7.5667
307	4.7273		307	1.2759		307	9.6346		307	6.6857		307	7.0333
308	9.0455		308	0.1724		308	8.0192		308	6.9429		308	5.5
309	4.6818		309	1.3448		309	8.8654		309	6.1429		309	8.6
310	3.9091		310	3.1379		310	9.1346		310	7.1714		310	7.2667
311	6.3182		311	2.6552		311	9.6154		311	7.1143		311	6.8
312	11.1364		312	1.2414		312	7.8654		312	6.4857		312	8.0667
313	9		313	0.3103		313	8.1538		313	5.9		313	8.1
314	9.5455		314	3.3448		314	10.2692		314	6.1		314	5.8333
315	9.1364		315	0.3103		315	9.4615		315	6.4571		315	7.8333
316	6.5909		316	1.2759		316	9.0192		316	6.8429		316	8.6333
317	7.0909		317	0.931		317	8.6923		317	7.0429		317	8.4
318	8.2727		318	0		318	9.1923		318	7.4286		318	8.1333
319	7.4545		319	3.8276		319	9.0962		319	6.8429		319	9.9667
320	6.7273		320	4.1379		320	8		320	7.8286		320	9.6667
321	14.5		321	5.7241		321	8.6154		321	8.4857		321	8.6
322	6.3636		322	3.2069		322	8.7692		322	8.0286		322	8.8333
323	7.6818		323	3.3793		323	7.2115		323	6.8857		323	8.9667
324	6.8636		324	4.6207		324	6.5385		324	7.4714		324	9.4333
325	4.9091		325	1.931		325	7.0385		325	7.3571		325	9.8
326	6.4545		326	3.6897		326	6.1538		326	5.8429		326	8.1
327	3.0455		327	1.2069		327	7.3462		327	5.6714		327	9
328	7.8636		328	0.6552		328	7.4231		328	8.3		328	8
329	7.5		329	3.4828		329	8.8654		329	9.5857		329	7.5667
330	8.6364		330	1		330	9.0385		330	7.3714		330	6.6
331	6.9091		331	1.4828		331	8.3654		331	8.6714		331	6.6
332	10.6364		332	1.8966		332	8.1731		332	7.9		332	6.3333
333	6.0909		333	1		333	7.1923		333	8.4571		333	6.4667
334	5.3636		334	2.069		334	7.6538		334	8.7571		334	7.2
335	7.0455		335	2.2414		335	7.4808		335	6.9		335	6.8667
336	7.7727		336	1.5862		336	7.6923		336	8.7429		336	6.3667
337	5.3636		337	1.7931		337	7.5		337	9.1429		337	12
338	6.0455		338	0.3103		338	9.5385		338	8.0857		338	10.9333
339	8.3182		339	1.069		339	7.5385		339	7.8714		339	6.9333
340	6.1364		340	0.069		340	6.8462		340	8.0286		340	6.7333
341	4.8182		341	0.8621		341	7.9808		341	7.4571		341	6.5333
342	7.8636		342	0		342	5.5		342	9.0571		342	6.3667
343	4.3636		343	2.4828		343	6.7885		343	8.8429		343	8.6333
344	4.3636		344	2.2414		344	8.1923		344	6.6857		344	8.7333
345	9.3636		345	1.0345		345	7.8846		345	7.0571		345	7.4667
346	6.8182		346	0.2414		346	7.9423		346	6.3714		346	7.7333
347	5.8636		347	0		347	7.5577		347	6.7571		347	7.6
348	9.5		348	0.3103		348	7.0385		348	8.5		348	8
349	13.6818		349	3.1724		349	7.6346		349	8.4286		349	8
350	7.5455		350	4.2759		350	9.5769		350	7.3714		350	9.7667
351	7.0909		351	0.4483		351	8.8077		351	6.8571		351	8.7
352	8.3636		352	0.5862		352	9.7692		352	6.4857		352	8.2
353	5.9545		353	1.3448		353	9.9231		353	6.4714		353	7.9
354	6.8182		354	1.9655		354	8.0385		354	5.9429		354	7.4667
355	6.1818		355	2.4828		355	7.5962		355	6.5		355	9.3
356	6.6364		356	2.1724		356	7.7885		356	7.2143		356	11
357	7.7727		357	0.6552		357	9.3077		357	7.5571		357	10.5333
358	11.2273		358	3.0345		358	9.4423		358	6.9571		358	10.2
359	8.2727		359	0.4138		359	7.4231		359	8.8714		359	8.7667
360	4.8636		360	0.069		360	8.5577		360	7.4143		360	7.7667
361	9.0455		361	3.7241		361	7.6154		361	7.6429		361	7.5
362	4.4545		362	1.3448		362	7.8654		362	7.6		362	7.7667
363	5.2273		363	3.1034		363	7.4808		363	7.4714		363	8.1
364	6.1818		364	0.6207		364	8.2115		364	6.4857		364	9.2667
365	4.4545		365	3.8966		365	9.25		365	5.8286		365	7.7667
366	6.0455		366	1.8276		366	8.0769		366	7.3714		366	6.9
367	11.5		367	1.8276		367	7.0385		367	6.3286		367	7.3333
368	6.0455		368	0		368	7.4038		368	5.9286		368	7.0333
369	14.4091		369	1.2759		369	4.8462		369	7.3857		369	6.4333
370	12.5909		370	0.3103		370	5.5385		370	6.7571		370	5.9333
371	9.0909		371	0.6552		371	7.4038		371	7.8		371	6.7667
372	6.1364		372	1.3448		372	7.9808		372	7.1143		372	6.6
373	6.2273		373	0		373	8.0962		373	6.5		373	6.8
374	6.1818		374	1.1379		374	8.1731		374	6.5286		374	7.8
375	2.5		375	0.8966		375	8.5769		375	7.1714		375	8.2
376	8.1364		376	2.4483		376	8.5192		376	7		376	10.2667
377	9.7273		377	4.1724		377	7.8462		377	8.0714		377	8.8333
378	4.4091		378	0.5517		378	9.1923		378	7.1571		378	8.1
379	5.7727		379	1.1034		379	8.5962		379	7.5		379	9.3
380	4.0455		380	0.5517		380	9.2692		380	7.1		380	7.9667
381	7.2727		381	0.2414		381	6.6154		381	7.1571		381	5.3333
382	6.4545		382	0.7586		382	7.7692		382	6.8286		382	7.6333
383	6.5		383	1.3448		383	8.0962		383	6.7429		383	7.2667
384	5.8636		384	4.1034		384	6.4231		384	6.9143		384	7.2667
385	9.4545		385	11.6552		385	9.7308		385	7.5429		385	6.3
386	6.7273		386	2.3103		386	8.4231		386	6.2714		386	8.2
387	10.1364		387	5.2759		387	9.6731		387	6.3857		387	10.9
388	12.4091		388	0.6552		388	8.9423		388	6.3143		388	8.7
389	7.6364		389	2.1724		389	6.25		389	5.2143		389	6
390	9.2273		390	0		390	7		390	7.1286		390	6.2333
391	9.7273		391	0.4138		391	8.0769		391	6.5857		391	8.6333
392	8.1818		392	2.1034		392	7.1538		392	5.7143		392	9.2
393	9.1364		393	1.6552		393	5.3462		393	6.5429		393	7.5
394	14.4545		394	1.4138		394	6.0577		394	6.7286		394	5.8
395	10.6818		395	0.2759		395	5.6154		395	7.3286		395	5.5333
396	6.9091		396	0		396	6.0192		396	8.3429		396	5.7
397	5.9091		397	1.5172		397	6.1346		397	6.8714		397	4.3667
398	4.7727		398	1.8621		398	5.9423		398	5.7571		398	5.9
399	5.9545		399	1.2414		399	5.1538		399	7.5571		399	4.8667
400	9.1364		400	2.7931		400	5.7692		400	6.0286		400	4.2333
401	11.1364		401	2.4828		401	6.5962		401	6.5857		401	7.1
402	10.8636		402	1.3103		402	7.4808		402	6.5143		402	6.5333
403	9.7273		403	0.3793		403	8.2308		403	6.7		403	5.6667
404	6		404	1.3448		404	7.6538		404	7.4429		404	7.5667
405	5.4091		405	2.7931		405	6.5769		405	5.8571		405	8.1
406	4.5909		406	0		406	9.4423		406	6.3429		406	8
407	8.3182		407	0.5517		407	9.1923		407	6		407	9.1
408	5.6364		408	0.7931		408	8.7115		408	5.4571		408	9.1667
409	10.1818		409	1.3793		409	7.9038		409	5.1286		409	9
410	5.9091		410	2.4483		410	7.1923		410	5.4571		410	7.2333
411	7.2273		411	4.2069		411	7.8462		411	6.6143		411	6.2667
412	16.2273		412	4.3448		412	8.7692		412	6.5143		412	8.7667
413	13.1364		413	1.7931		413	6.5		413	6.7571		413	8.3667
414	4.7273		414	1.5172		414	8.0962		414	6.1571		414	6.7333
415	5.6818		415	0.4828		415	8.2885		415	7.8429		415	6.8
416	6.3182		416	1.931		416	6.3077		416	7.4857		416	6.2
417	3.4545		417	2.7586		417	6.9615		417	7.4571		417	6.5333
418	6.6818		418	0.0345		418	6.9231		418	7.3714		418	8.1667
419	6.6818		419	5.1724		419	6.2308		419	7.6714		419	7.3667
420	2.9545		420	1.2759		420	4.7692		420	6.7857		420	6.8667
421	6.5455		421	2.1034		421	4.7308		421	6.1714		421	6.3
422	10.2727		422	2.5172		422	6.8462		422	7.6		422	5.5333
423	7.9545		423	0.3103		423	6.0962		423	6.3286		423	6.4
424	5.8182		424	0		424	4.8654		424	6		424	6.5667
425	4.8636		425	1.4828		425	6.3654		425	6.2143		425	5.1
426	6		426	0.4138		426	5.4231		426	6.8429		426	4.4667
427	5.9545		427	5		427	5.1346		427	5.8429		427	5.1667
428	5.6364		428	0.4483		428	7.3462		428	7.3		428	5.9
429	4.9545		429	0.6897		429	7.9808		429	6.9		429	7.4667
430	6.3182		430	0		430	6.6154		430	6		430	7.4333
431	4.8636		431	0.3448		431	6.8654		431	7.2714		431	7.3
432	7.6818		432	0.5517		432	7.8269		432	5.8571		432	5.2333
433	5.3182		433	0.0345		433	7.1731		433	4.6286		433	5.7
434	11.6818		434	1.2759		434	6.5769		434	5.1		434	6.6
435	7		435	1.8621		435	8.7115		435	5.1857		435	4.8
436	3.5909		436	3.7931		436	6.7308		436	6.1429		436	5.9
437	6.3182		437	3.1034		437	5.4038		437	6.1		437	6.5
438	8.2273		438	1		438	5.5769		438	4.9		438	7.2333
439	7.3182		439	0.1724		439	7.3846		439	4.2429		439	7.5
440	7.0909		440	1.8276		440	8.5		440	5.8143		440	7.7667
441	3.5909		441	2.6207		441	6.1731		441	6.4143		441	6.2333
442	8.9091		442	2.931		442	7.0962		442	5.7429		442	6.4333
443	3.9545		443	1.8276		443	5.1154		443	5.7		443	6.3
444	3.5909		444	2.3793		444	5.9038		444	4.8857		444	6.1667
445	7.2727		445	3.2069		445	5.3462		445	4.4714		445	4.4333
446	6.6364		446	3.8966		446	3.8269		446	4.9143		446	3.1333
447	9.0909		447	2.5517		447	4.75		447	4.5571		447	4
448	11.5		448	4.2414		448	6.6346		448	4.6143		448	5.5333
449	4.4091		449	3.7586		449	6.5192		449	5.4143		449	6.0333
450	2.4545		450	7.7586		450	6.9808		450	5.8143		450	6.0667
451	8.5909		451	3.2069		451	6.5192		451	5.1286		451	6.7
452	6.9545		452	2.7241		452	6.5		452	5.1		452	4.4667
453	9.4545		453	1.7931		453	5.7308		453	5.2857		453	6.7667
454	5.0455		454	1.4483		454	7.3269		454	4.1429		454	7.0667
455	5.5		455	0.5862		455	4.9231		455	4.4571		455	4.3333
456	8.3182		456	1.9655		456	7.8077		456	4.8714		456	4.3333
457	10.3182		457	3.5862		457	6.3462		457	3.9857		457	4.4333
458	9.3182		458	3.7241		458	4.8654		458	4.6857		458	5.8
459	4.9091		459	2.8276		459	6.3462		459	4.4714		459	5.1333
460	8.8636		460	2.931		460	5.6154		460	4.2286		460	3.3
461	6.0909		461	2.7931		461	4.4808		461	4.8857		461	4.7
462	5.2273		462	5.2414		462	5.5962		462	5.0286		462	5.1
463	4.7273		463	4		463	4.8462		463	4.0714		463	5.8
464	9.2273		464	0.9655		464	7.6346		464	4.6143		464	6.1
465	5.2273		465	5.2069		465	4.6538		465	4.4857		465	5.4
466	7.5909		466	1.5172		466	4.8269		466	4.6714		466	5.2
467	7.9091		467	2.8276		467	5.3269		467	3.9571		467	5.0333
468	5.3182		468	4.2759		468	5.7885		468	3.3286		468	6.1333
469	6.4091		469	3.7586		469	5.6154		469	3.3857		469	5.7333
470	10.5909		470	2.6207		470	5.9231		470	4.1714		470	5
471	10.5455		471	0.931		471	5.4615		471	4		471	5.2333
472	5.7273		472	2.0345		472	5.4231		472	3.3286		472	4.0333
473	4.6818		473	2.7586		473	3.4808		473	3.9143		473	2.8667
474	6.3182		474	3.1034		474	3.8462		474	3.4		474	2.7333
475	7.5909		475	5.4138		475	4.0192		475	3.5		475	3.5333
476	3.8182		476	10.9655		476	5.0192		476	3.5286		476	3.0667
477	6.6818		477	6.4828		477	4.9038		477	3.7571		477	3.1333
478	5.5455		478	2.7931		478	4.5962		478	3.8714		478	3.4
479	7.0455		479	13.069		479	4.1154		479	3.6		479	3.5333
480	5.3636		480	5.3448		480	4.3462		480	3.5286		480	4.2667
481	6.3182		481	3.1379		481	5.3462		481	2.6286		481	5.3
482	1.7273		482	0.7586		482	5.5577		482	2.6857		482	6.0667
483	3.0909		483	0.8276		483	4.6154		483	2.6714		483	4.6333
484	7.8636		484	1.3448		484	5.6923		484	3.1857		484	4.6333
485	7.6364		485	0.5517		485	4.3654		485	2.7429		485	4.3667
486	7.5909		486	0.8276		486	3.9423		486	1.8714		486	4.0667
487	7.8182		487	5.1034		487	4.4615		487	2.1143		487	5.4
488	4.7727		488	2.0345		488	2.9231		488	1.9143		488	4.9667
489	9.9091		489	0.0345		489	4.0577		489	2.5		489	3.8667
490	8.3636		490	0.5862		490	4.5192		490	2.4429		490	3.0667
491	5.9091		491	1.2414		491	4.3269		491	2.2143		491	4.3667
492	7.7273		492	1.7586		492	4.5385		492	1.9		492	6.1667
493	5.5		493	0.2759		493	4.6923		493	2.2		493	5.0333
494	4.2727		494	3.7241		494	3.8654		494	1.9		494	4.4
495	5.2727		495	1.3793		495	3.3077		495	1.1429		495	5.6667
496	5.0909		496	1.6207		496	4.8462		496	1.4286		496	3.9333
497	9.2727		497	0.5517		497	3.8846		497	0.9429		497	4.9667
498	6.8182		498	1.5517		498	3.7115		498	0.9857		498	3.5333
499	8.7727		499	1.3448		499	3.7308		499	1.0143		499	3.1333
