# Supplementary material for: Ehbp1 orchestrates orderly sorting of Wnt/Wingless to the basolateral and apical cell membranes
Source: EMBO Rep. 2024 Oct 14;25(11):5053–79. doi: 10.1038/s44319-024-00289-1 (PMC11549480; doi:10.1038/s44319-024-00289-1)
Supplement: Supplementary file 5 — Source data Fig. 3 [file 44319_2024_289_MOESM5_ESM.zip › Figure 3/F3D/F3D'' Statistical data - double RNAi - ExWg.xlsx]

## Sheet: Sheet1
Sample 1			Sample 2			Sample 3			Sample 4			Sample 5			Sample 6
Position	Gray Value		Position	Gray Value		Position	Gray Value		Position	Gray Value		Position	Gray Value		Position	Gray Value
0	8.7222		0	6.2195		0	5.8293		0	2.6275		0	12.5745		0	5.7667
1	12.9722		1	4.122		1	4.6585		1	2		1	10.4468		1	6.4333
2	11.3611		2	4.8049		2	5.6829		2	3.6471		2	10.8298		2	6.7667
3	2.25		3	6.6585		3	5.561		3	6.7059		3	8.9149		3	6.0667
4	3.4722		4	6.9268		4	4.122		4	12.6078		4	10.7234		4	7.9667
5	5.6111		5	10.9268		5	6.561		5	13.1569		5	10.5532		5	8.4667
6	3.1111		6	9.5854		6	5.7073		6	9.4706		6	5.3617		6	7.3667
7	3.0278		7	6.2439		7	7.3415		7	9.9412		7	6.8298		7	5.4
8	3.9444		8	7.1463		8	6.6098		8	10.1765		8	12.1702		8	4.8667
9	3.4167		9	11		9	9.0244		9	7.8431		9	11.5319		9	5.5667
10	6.0556		10	8.2439		10	18.9756		10	5.0392		10	10.4043		10	4.9
11	8		11	11.5366		11	22.6829		11	8.7647		11	9.3191		11	4.8333
12	12.1944		12	10.4634		12	13.8537		12	14.6667		12	9.1702		12	6
13	9.8333		13	14.0244		13	4.878		13	8.902		13	3.617		13	6.1667
14	8.3056		14	20.439		14	9.561		14	7.0392		14	5.7447		14	6.1333
15	9.1667		15	18.6341		15	9.9268		15	5.3529		15	6.5106		15	6.2667
16	11.8056		16	20.0244		16	9.3171		16	10.5882		16	10.1489		16	6.9333
17	11.1667		17	16.9024		17	11.4878		17	14.1176		17	8.4255		17	7.4333
18	9.2222		18	9.7073		18	15.3659		18	9.902		18	7.5106		18	6.8667
19	8.9722		19	9.2195		19	15.7073		19	10.6078		19	12.7021		19	6.6333
20	10.3889		20	10.9756		20	14.8293		20	11.549		20	14.5957		20	6.5667
21	5.4722		21	19.3902		21	14.1707		21	9.1961		21	9.8298		21	7.0667
22	2.1111		22	8.7073		22	11.5854		22	8		22	8.6383		22	9.3
23	4.6389		23	7.7317		23	10.9024		23	5.7843		23	7.383		23	11.2
24	5.0278		24	9.6341		24	5.9756		24	6.0196		24	12.766		24	11.2667
25	4.5556		25	11.4146		25	6.1951		25	11.7059		25	11.9362		25	12.3333
26	2.3611		26	8.878		26	10.7561		26	20.1176		26	9.6383		26	10.6333
27	2.4167		27	10.439		27	10.439		27	30.7647		27	8.5319		27	8.4
28	2.2778		28	8.0732		28	9.7073		28	28.7451		28	5.6809		28	11.1
29	2.8333		29	5.7561		29	12.3659		29	23.5098		29	8.4468		29	15.1
30	1.9722		30	4.9512		30	9		30	18.2353		30	6.3617		30	15.7
31	2.2222		31	7.9024		31	11.8049		31	15.0784		31	5.9787		31	10.3667
32	3.4167		32	8.9512		32	12.8049		32	15.6471		32	4.617		32	6.3
33	4.3611		33	10.878		33	13.122		33	12.4902		33	7.2979		33	6.8
34	10.3611		34	11.6829		34	11.5854		34	7.451		34	10.9362		34	6.3
35	7.75		35	8.6829		35	9.1707		35	10.7059		35	10.617		35	6.2
36	10.4444		36	12.2927		36	8.1951		36	16.9804		36	9.0213		36	5.9
37	17.3611		37	7.7561		37	8.0244		37	17.4118		37	8.8511		37	6.1667
38	12.5		38	10.0976		38	10.4634		38	9.7255		38	11.7872		38	5.7333
39	15.4167		39	6.0976		39	9.0244		39	8.8039		39	12.8298		39	4.2667
40	12.8611		40	8.7073		40	12.3659		40	10.7843		40	11.7021		40	4
41	11.0278		41	12.5366		41	15.4634		41	8.8039		41	7.7872		41	3.9667
42	6.5833		42	14.2683		42	13.5122		42	9.5882		42	6.7234		42	4.9
43	2.5833		43	12.2439		43	14.6585		43	14.4706		43	8.6596		43	5.6333
44	6.0833		44	9.1463		44	10.878		44	14.0392		44	9.8936		44	5.7667
45	5.0556		45	6.7073		45	6.5122		45	19.9608		45	7.2553		45	5.3
46	3.4167		46	5.8049		46	9.7805		46	26.5294		46	4.0851		46	5.7
47	5.6944		47	5.9024		47	8.7561		47	16.6667		47	9.7447		47	5.6
48	8.1944		48	6.7805		48	8.2683		48	8.5882		48	8.1915		48	5.6333
49	7.4722		49	11.2439		49	9.8293		49	5.5294		49	9.2979		49	5.7667
50	6.6111		50	13.2439		50	5.6585		50	2.5294		50	13.9149		50	6.1667
51	6.8056		51	13.2683		51	8.4878		51	4.6471		51	8.6383		51	8.4
52	5.3056		52	13.7317		52	5.6098		52	8.3922		52	8.1064		52	8.0333
53	4.2222		53	13.2439		53	4.878		53	7.3137		53	10.2128		53	7.9
54	4.2222		54	10.5366		54	7.8537		54	4.4706		54	6.4894		54	10.3
55	4.0833		55	15.2439		55	9.7561		55	4.902		55	10.8085		55	11.7
56	4.3611		56	9.4146		56	25.5122		56	12.6078		56	7.9787		56	10.1
57	4.0278		57	11.8537		57	23.3171		57	20.2157		57	9.0851		57	7.5
58	4.8611		58	14.0488		58	14.2439		58	22.5882		58	16.8936		58	5.9667
59	6.0833		59	15.4634		59	20.5122		59	24.1765		59	11.9149		59	6.1667
60	5		60	9.5366		60	13.9756		60	16.1176		60	16.4468		60	7.4333
61	3.1389		61	6.5854		61	11.3171		61	12.902		61	11.9574		61	11
62	2.75		62	8.439		62	13.0244		62	14.5882		62	13.7872		62	13.6667
63	5.1389		63	9.6341		63	15.2439		63	20.9216		63	11		63	15.1667
64	5.4722		64	8.8049		64	11.6829		64	27.902		64	9.1277		64	16.5333
65	8.9444		65	7.561		65	12.4878		65	26.5098		65	9.4468		65	15.0667
66	10.6111		66	5.122		66	7.7317		66	17.7843		66	13.5745		66	12.3333
67	13		67	3.3415		67	9.8293		67	12.8039		67	11.3404		67	12.9667
68	15.8333		68	3.0244		68	7.2195		68	17.5686		68	5.5532		68	12.2
69	18.8889		69	4.3659		69	4.3659		69	18.7843		69	4.5106		69	10
70	17.3333		70	7.0976		70	7.7073		70	11.2549		70	6.5745		70	9.2
71	16.1111		71	13.0488		71	3.0732		71	3.6078		71	6.4681		71	7.3667
72	12.25		72	8		72	2.6585		72	4.9412		72	4.9574		72	5.7667
73	22.1667		73	5.2439		73	6.0732		73	8.8824		73	3.7447		73	7.6
74	21.1667		74	5.1951		74	9.6585		74	10.3725		74	5.4681		74	12.9
75	16.5		75	6.122		75	5.8293		75	7.549		75	4.9362		75	14.7
76	11.25		76	10.7561		76	3.878		76	3.0784		76	3.9149		76	9.9667
77	13.7778		77	9.5366		77	4.7805		77	2.1176		77	6.9574		77	6.9667
78	8.0833		78	8.9268		78	3.0488		78	3		78	4.8511		78	4.7667
79	8.6667		79	9.6829		79	0.9512		79	4.3725		79	9.8511		79	4.7333
80	8.4722		80	11.7317		80	1.5122		80	3.3529		80	6.5106		80	5.1667
81	9.7222		81	7.0244		81	2.8537		81	3.8627		81	11.2553		81	4.1667
82	8.0278		82	4.2927		82	3.1951		82	3.6078		82	19.3191		82	4.5
83	7.2778		83	3.561		83	6.9268		83	3.5098		83	22.4468		83	7.0667
84	7.1944		84	6		84	7.7317		84	4.4902		84	18		84	11.6
85	9.0556		85	4.3902		85	6.7805		85	6.7843		85	13.7021		85	14.8333
86	7.25		86	3.3171		86	1.5366		86	9.2745		86	14.5532		86	14.7333
87	6.1667		87	4.4878		87	5.0488		87	15.7647		87	10.5745		87	14.4
88	6.5556		88	4.0244		88	2.7073		88	19.1373		88	16.0638		88	12.5333
89	6.1389		89	3.2439		89	5.4634		89	20.6275		89	14.5106		89	9.8667
90	3.9444		90	6.122		90	10.0976		90	17.098		90	10.7447		90	7.1333
91	4.0556		91	6.3171		91	6.439		91	16.6863		91	8.9574		91	5.9
92	4.8333		92	4.561		92	7.8537		92	12.3137		92	8.4681		92	5.8333
93	8.5556		93	5.439		93	6.3171		93	9.3725		93	9.3191		93	11.8
94	7.4167		94	6.3659		94	5.1707		94	14.8824		94	7.0213		94	21.7333
95	7		95	11.0244		95	6.439		95	18.9216		95	8.8085		95	25.4667
96	7.1667		96	15.7561		96	5.0244		96	15.6863		96	10.8085		96	15.3333
97	6.5		97	13.1707		97	7.4634		97	12.3922		97	12.5957		97	5.9667
98	5.2778		98	12.4634		98	7.7561		98	11.8824		98	9.1702		98	3.8
99	9.7778		99	15.561		99	7.3415		99	9.3529		99	11.3617		99	3.4
100	9.0278		100	19.9756		100	6.5122		100	3.902		100	8.5319		100	3.4333
101	11.5		101	15.0732		101	7.4146		101	1.8431		101	8.7447		101	4.2667
102	12.9167		102	9.7561		102	7.6829		102	4.2353		102	7.8298		102	4.6667
103	9.5		103	12.3171		103	8.878		103	7.0588		103	8.6596		103	7.0333
104	9.6111		104	13.9512		104	8.5366		104	7.902		104	7.7872		104	12.3667
105	6.2222		105	10.9268		105	12.6341		105	6.3529		105	14.3404		105	18.2667
106	6.4167		106	5.439		106	12.6098		106	3.4902		106	9.8511		106	23.7
107	6.9167		107	5.0488		107	12.5366		107	1.8627		107	9.6809		107	17.6667
108	6.1944		108	6.4146		108	4.2927		108	2.0196		108	7.6383		108	8.3667
109	9.9444		109	3.3415		109	7.2683		109	1.8039		109	8.0851		109	7.1333
110	12.5556		110	5.7805		110	8.3171		110	0.902		110	7.8085		110	6.6333
111	8.7222		111	6.3659		111	4.6585		111	1.4314		111	6.6809		111	6.7667
112	7.4167		112	10.0732		112	3.7561		112	4.1961		112	3.9574		112	7.5333
113	13		113	8.9512		113	5.0244		113	5.9412		113	8.6596		113	8.2667
114	9.8889		114	6.6829		114	9.6098		114	5.7647		114	3.1915		114	6.5333
115	12.4167		115	7.0244		115	9.9024		115	4.5882		115	7.2553		115	5.6
116	10.6111		116	4.7073		116	9.5122		116	5.1373		116	5.8723		116	5.8333
117	13.9167		117	7.2927		117	5.3659		117	6.451		117	7.1064		117	6.4667
118	11.6944		118	5.439		118	6.6829		118	9.6275		118	6.5319		118	6.6667
119	8.1667		119	11.7317		119	8.0732		119	9.0784		119	5.9362		119	9.3
120	7.8889		120	13.6341		120	14.4634		120	4.4314		120	7.8298		120	11.5
121	7.0556		121	8.6341		121	12.122		121	3.9804		121	8.3404		121	10.4333
122	14.6667		122	9.2927		122	11.4878		122	5.1373		122	11.4681		122	9.9333
123	11.9444		123	9.9756		123	7.7805		123	9.1373		123	11.0213		123	8.4667
124	7.4167		124	12.8537		124	5.3171		124	16.3137		124	13.2979		124	7.0333
125	6.1667		125	12.6829		125	6.2683		125	16.7451		125	9.1702		125	6.3333
126	10.8889		126	9.7317		126	9		126	18.8627		126	7.766		126	5.3333
127	7.8056		127	6.0244		127	12.0488		127	25.5294		127	7.9362		127	5.4
128	6.6111		128	9.6341		128	2.6341		128	18.7647		128	6.7447		128	6.0667
129	4.0556		129	11.2195		129	8.6341		129	9.7451		129	5.1489		129	7.4667
130	4.6389		130	16.8049		130	8.3415		130	5.0392		130	6.1702		130	7.3667
131	4.75		131	16.0976		131	8		131	11.8627		131	3.8511		131	9.3333
132	6.8056		132	12.0488		132	11.0976		132	16.9804		132	5.8085		132	10
133	6.6667		133	14.2683		133	14.6098		133	11.3922		133	5.4468		133	8.5333
134	7.75		134	18.0976		134	14.6585		134	19.0392		134	6.9149		134	6.2667
135	7		135	17.7317		135	13.7073		135	25.2353		135	6.1277		135	5.7
136	6.6944		136	8.2683		136	14.3171		136	18.2549		136	6.2553		136	5.5333
137	6.6111		137	10.3415		137	16.1951		137	11.7059		137	8.9149		137	6.3333
138	7.3333		138	5.9756		138	10.561		138	6.2549		138	14.2979		138	9.7333
139	5.5		139	8.8049		139	15.7561		139	3.098		139	9.4255		139	13.2667
140	2.9722		140	10.3171		140	26.2683		140	3.9608		140	13.8511		140	13.2
141	7.3611		141	10.439		141	26.3415		141	7.2941		141	18.4894		141	9.0667
142	12.4722		142	11.3171		142	21.2927		142	7.5882		142	20.2553		142	7.4667
143	10.6944		143	11.3171		143	17.5366		143	13.7059		143	16.1702		143	7.7667
144	6.25		144	14.1951		144	5.7317		144	13.2941		144	12.3404		144	7.1667
145	9.0833		145	11.6585		145	11.3902		145	12.3333		145	12.2766		145	5.4
146	15.3056		146	9.878		146	10.5366		146	11.8235		146	5.4468		146	5.5
147	15.5278		147	8.0732		147	10.8049		147	10.6667		147	11.617		147	5.1
148	8.6111		148	9.2683		148	7.0976		148	9.7451		148	8.5957		148	4.9667
149	10.3889		149	8.7561		149	6.2195		149	13.3333		149	8.3404		149	4.6667
150	15.9722		150	9.1463		150	9.7561		150	16.1373		150	7.4468		150	4.0333
151	14.25		151	8.0976		151	11.5122		151	16.9608		151	10.6809		151	4.3333
152	13.8611		152	10.8293		152	11.878		152	10.7255		152	7.9362		152	4.4
153	15.3333		153	21.561		153	12.7561		153	7.098		153	7.7872		153	4.3333
154	17.4722		154	29.7073		154	10.8537		154	8.4902		154	7.6809		154	5.1333
155	23.0556		155	21.2683		155	14.4634		155	11.3137		155	12.5319		155	7
156	15.6111		156	17.2195		156	8.9024		156	12.6863		156	19		156	9.4333
157	9.6667		157	13.5122		157	7.4878		157	11.4314		157	15.6596		157	12.5333
158	11.5		158	16.1463		158	12.6341		158	14.6078		158	14.9362		158	15.1
159	14.3889		159	12		159	15.5122		159	16.1176		159	11.7447		159	15.0333
160	16.6944		160	8.878		160	13.9512		160	11.2157		160	10.7234		160	12.6333
161	22.9722		161	14.8537		161	10.0488		161	5.9608		161	11.8723		161	10.7
162	19.0556		162	19.4634		162	6.8537		162	2.8627		162	13.617		162	9.7667
163	10.6111		163	9.6341		163	9.2927		163	6.8431		163	17.9362		163	7.8
164	10.2222		164	9.4878		164	14.122		164	12.2353		164	15.2766		164	6.7667
165	13.7778		165	9.4878		165	13.6585		165	7.9608		165	14.8298		165	6.1333
166	12.3611		166	5.6585		166	14.5366		166	1.8627		166	5.7872		166	5.2333
167	13.1667		167	4.9024		167	15.0488		167	0.3333		167	13.9149		167	5.0667
168	12.6111		168	6.9024		168	14.0732		168	0.6863		168	12.1277		168	4.9
169	11.3611		169	8.0244		169	17.5854		169	2.7255		169	17.5745		169	4.7667
170	19.0278		170	9.7073		170	15.9268		170	10.2157		170	17.2766		170	5.6333
171	26.75		171	7.0976		171	22.3415		171	19.2745		171	14.3404		171	6.2667
172	27.6667		172	7.2927		172	13.5122		172	20.9412		172	9.8723		172	6.3333
173	36.2778		173	6.5366		173	18.878		173	9.7843		173	9.5319		173	7.6667
174	30.2222		174	9.7317		174	19.5122		174	3.902		174	9.7447		174	12.0667
175	17.3889		175	7		175	19.5854		175	3.0588		175	12.3191		175	18.4
176	9.8333		176	4.5366		176	19.7073		176	4.1569		176	12.4255		176	22.6333
177	16.4167		177	6		177	16.3171		177	14.1569		177	13.4468		177	24.8
178	13.8889		178	10.561		178	15.9268		178	13.7059		178	13.6596		178	29.6667
179	11.3056		179	15.2927		179	12.4146		179	6.1373		179	14.8298		179	26.0667
180	9.3333		180	21.2683		180	9.3415		180	3.2157		180	12.2128		180	16.5667
181	5.1667		181	20.2195		181	9.6341		181	6.9804		181	17.0213		181	11.1333
182	7.0833		182	16.0488		182	9.8049		182	10.4902		182	14.9149		182	8.9667
183	3.6389		183	18.1951		183	9.122		183	5.7059		183	23.1277		183	8.5667
184	3.3889		184	18.1463		184	3.878		184	1.8431		184	11.4468		184	7.4
185	3.5833		185	14.5366		185	10.122		185	1.3922		185	12		185	6.1
186	3.6389		186	14.1707		186	8.4146		186	0.9804		186	12.2979		186	4.5
187	4.0833		187	13.439		187	10.1951		187	0.3725		187	8.6596		187	3.8333
188	4.1667		188	13.7805		188	10.7561		188	1.3725		188	11		188	5
189	3.6944		189	11.6829		189	13.4634		189	2.9412		189	11.9787		189	7.1
190	2.0278		190	8.9024		190	11.7317		190	5.3137		190	11.7872		190	6.5
191	2.8611		191	12		191	10.9756		191	3.0392		191	9.617		191	5.7667
192	3.3333		192	9.3659		192	11.1707		192	2.5882		192	5.7021		192	6.5667
193	3.9722		193	4.9024		193	7.3171		193	3.4706		193	5.4681		193	6.6667
194	5.8056		194	7.0732		194	4.6341		194	6.4314		194	7.3191		194	6.7333
195	9.0556		195	5.9024		195	7.6829		195	10.6471		195	11.2979		195	9.0333
196	7.4167		196	8.8537		196	12.8293		196	15.7059		196	5.4043		196	9.2667
197	6.6667		197	9.6098		197	9.8293		197	18.3922		197	10.9362		197	6.3333
198	6.1667		198	6.2683		198	15.6829		198	16.902		198	7.4894		198	4.7
199	8.2222		199	10.1463		199	17.3902		199	11.2353		199	6.7234		199	5
200	13.9444		200	12.1707		200	13.4878		200	6.6078		200	6.383		200	6.9
201	12.5833		201	14.1707		201	8.0244		201	9.3529		201	6.383		201	9.2
202	13.6389		202	14.561		202	12.9024		202	7.4118		202	7.617		202	9.8667
203	15.8333		203	17.7805		203	11.1951		203	5.5098		203	15.4894		203	10.5
204	16.0556		204	15.122		204	9.9512		204	11.6667		204	19.9362		204	10.6667
205	18.5		205	7.5122		205	5.3415		205	19.1961		205	14.0426		205	10.4667
206	10.6667		206	6.5854		206	5.2927		206	22.1765		206	13.8085		206	12.8
207	9.6944		207	12.6341		207	6.5366		207	24.6078		207	10.3404		207	13.8667
208	10.8056		208	17.2439		208	6.6585		208	23.4118		208	9.6809		208	11.6667
209	6.6944		209	27.2439		209	6.0244		209	15.6471		209	17.617		209	8.2667
210	12.2778		210	26.5366		210	8.5854		210	11.1569		210	14.7234		210	5.1667
211	9.5278		211	34.3902		211	12.2195		211	9.9216		211	13.5745		211	8.4
212	5.75		212	29.5122		212	10.0244		212	8.6667		212	8.6383		212	13.6667
213	3.6667		213	24.7073		213	12.9512		213	8.5686		213	16.2128		213	13.2667
214	4.2778		214	24.1707		214	17.439		214	7.2157		214	19.1277		214	10.7
215	5.75		215	19.6098		215	17.7561		215	4.3725		215	12.9787		215	8.8333
216	7.7222		216	17.6585		216	10.7317		216	4.2941		216	8.6383		216	6.6667
217	13.5		217	10.2683		217	8.1951		217	2.5882		217	13.7872		217	6.4333
218	15.8056		218	9.2683		218	6.5122		218	1.5686		218	12.4468		218	7.4
219	12.4722		219	6.9512		219	7.1463		219	0.7647		219	8.7872		219	10.6667
220	13.9167		220	11.4634		220	6.7805		220	0.4314		220	11.766		220	12.4
221	11.0833		221	13.0244		221	6.8537		221	2.6471		221	9.3191		221	12.2667
222	13		222	18.3659		222	15.8293		222	3.6471		222	17.1702		222	13.5333
223	11.75		223	15.9512		223	9.6341		223	2.9412		223	16.6596		223	15.1333
224	11.75		224	14.5854		224	6.9512		224	4.0196		224	16.5106		224	16.7667
225	10.6389		225	7.561		225	15.561		225	5.6863		225	12.0851		225	13.4667
226	15.1944		226	8.2195		226	19.1951		226	6.8627		226	9.0638		226	8.2667
227	15.5278		227	7.5854		227	19.561		227	9.4314		227	6.4468		227	7.1667
228	17.3056		228	8.9756		228	16.878		228	10.7255		228	11.7447		228	6.8
229	13.2222		229	6.7073		229	16.2683		229	14.7059		229	13.5106		229	7.5
230	10.6944		230	7.5366		230	15.6341		230	20.2549		230	13.383		230	7.5667
231	7.1667		231	9		231	14.0732		231	24.0196		231	19.8936		231	8.0333
232	5.1111		232	15.2683		232	12.1707		232	19.1176		232	15.7447		232	7.2667
233	5.5833		233	12.1707		233	11		233	13.3137		233	13.4043		233	9.1667
234	2.1667		234	16.8293		234	12.5854		234	14.9216		234	11.5106		234	13.5667
235	5.0556		235	6.561		235	7.9756		235	14.5098		235	7.7234		235	13
236	2.1667		236	4.7561		236	11.9512		236	7.7255		236	7		236	10.8333
237	2.3611		237	4.3415		237	10.122		237	5.5294		237	8.3191		237	10.0333
238	2.6667		238	4.3902		238	7.8293		238	7.4902		238	9.4043		238	15.0333
239	3.2778		239	2.9756		239	12.9756		239	9.5882		239	8.1489		239	20.9
240	3.6944		240	2.7805		240	12.4634		240	5.9412		240	6.8298		240	15.8333
241	2.9722		241	2.8049		241	11.7073		241	2.9216		241	6.2979		241	12
242	3.6944		242	2.5366		242	11.4878		242	3.3137		242	7.234		242	11.1
243	4.3056		243	2.4878		243	16.5366		243	4.549		243	6.1277		243	9.1667
244	3.75		244	4.6341		244	12.561		244	7.1961		244	8		244	9.0667
245	5.5278		245	8.6829		245	10.1951		245	9.1176		245	14.383		245	8.0667
246	3.6944		246	13.4634		246	5.4634		246	7.6667		246	6.6383		246	6.1333
247	4.5		247	12.0732		247	8.8537		247	9.6078		247	8.8511		247	6.2333
248	4.0278		248	7.1707		248	5.6098		248	7.1961		248	9.1702		248	7.9667
249	4.4722		249	4.7805		249	6.1463		249	2.1765		249	5.2128		249	12.0667
250	7.5278		250	5.4878		250	6.4878		250	0.2353		250	8		250	15.2
251	6.25		251	5.439		251	7.7805		251	1		251	10.8511		251	11.8667
252	4.6944		252	5.1463		252	5.9512		252	2.451		252	10.0851		252	6.4667
253	6.8056		253	4.3415		253	5.7073		253	3.3529		253	12.3404		253	4.5
254	5.6111		254	6.1707		254	2.7805		254	3.2745		254	7.0213		254	3.8667
255	3.4444		255	3.1463		255	3.9268		255	4.6863		255	7.5319		255	3.4667
256	7.0278		256	4.3171		256	6.439		256	5.6078		256	9.0426		256	3.6667
257	6.1667		257	7.122		257	2.3415		257	2.5882		257	8.2128		257	4.0333
258	3		258	5.0976		258	3.9756		258	0.902		258	9.4681		258	4.6667
259	5.8611		259	3.6585		259	3.0732		259	0.5294		259	8.7234		259	6.6667
260	7.9167		260	2.2683		260	3.5366		260	1.6275		260	6.9574		260	7.7333
261	3.9167		261	6.5854		261	2.8049		261	2.0784		261	7.7234		261	6.8
262	9.5556		262	5.1463		262	5.1463		262	2.0588		262	8.2979		262	6
263	10.8611		263	3.878		263	3.8293		263	2		263	5.5957		263	6.8
264	5.1389		264	3.8049		264	4.2439		264	0.9804		264	6.5745		264	6.3333
265	5.8333		265	4.6341		265	2.3171		265	1.0588		265	4.7447		265	5.8333
266	8.9444		266	4.0244		266	1.0244		266	1.549		266	6.0851		266	5.8
267	4.0556		267	1.9024		267	1.2683		267	4.6275		267	7.1489		267	6.1
268	3.8333		268	6.2683		268	2.439		268	3.3333		268	3.9787		268	7.3667
269	3.2222		269	11.9756		269	3.6585		269	3.6471		269	6.234		269	6.0667
270	4.6389		270	10.3171		270	4.4146		270	4.1569		270	7.4043		270	5.2667
271	4.1389		271	6.9512		271	3.1951		271	3.8824		271	5.5106		271	5.1667
272	5.2778		272	11.0488		272	2.2927		272	1.9804		272	7.5319		272	4.2667
273	2.9167		273	9.1707		273	2.561		273	0.9804		273	6.9787		273	3.8667
274	2.75		274	8.1707		274	6.9268		274	1.0196		274	6.0851		274	3.6333
275	2.3889		275	7.3659		275	5.0976		275	1.4902		275	6.2553		275	4.0333
276	2.5833		276	6.0488		276	1.561		276	2.5098		276	4.8723		276	3.6333
277	3		277	7.9268		277	3.5122		277	1.9608		277	5.7872		277	4
278	4.2222		278	7.6829		278	2.2195		278	1.1961		278	4.9362		278	4
279	2.1111		279	4.3171		279	1.8537		279	2.0196		279	7.3191		279	4.0667
280	4.3889		280	3.7317		280	2.1463		280	1.8235		280	8.0851		280	4.6333
281	3.7222		281	4.6829		281	2.7073		281	1.1373		281	5.6809		281	4.2667
282	1.6944		282	2.4146		282	2.8537		282	0.9804		282	6.0213		282	5.3667
283	2.4167		283	3.4146		283	1.5854		283	1.1961		283	5.4043		283	5.8
284	3.2778		284	3.6341		284	3.2439		284	0.8039		284	5.6809		284	5.4333
285	3.5		285	3.3171		285	2.5854		285	0.2157		285	4.0638		285	6.0333
286	6.2778		286	5.9268		286	0.9756		286	0.0784		286	5.9362		286	7.9
287	6.5		287	10		287	0.6098		287	0.1176		287	5.5957		287	10.2
288	8		288	8.4634		288	2.2439		288	0.0784		288	4.9362		288	12.4
289	4.4444		289	6.9024		289	1.878		289	0.8431		289	5.383		289	11.5333
290	4.2778		290	6.9268		290	3.7805		290	2.8235		290	4.7872		290	11
291	3.1111		291	8.7805		291	2.561		291	2.2941		291	5.766		291	11.2
292	4		292	13.0244		292	0.6829		292	0.4902		292	6.5106		292	9.9
293	1.4722		293	9.6341		293	3.0244		293	0.2353		293	5.7872		293	7.3333
294	2.4722		294	5.0732		294	1.1951		294	1.1765		294	12.5319		294	6.7333
295	3.3333		295	4.9024		295	2.2439		295	0.7255		295	9.3404		295	6.1333
296	5.4722		296	4.2195		296	3.0976		296	0.2941		296	8.8723		296	5.7
297	6.1667		297	2.2439		297	5.3415		297	1.3922		297	5.8085		297	7.0333
298	3.5556		298	3.0732		298	3.561		298	2.2157		298	4.1489		298	7.8
299	2.3611		299	7.0732		299	3.0244		299	3		299	7.4681		299	7.0333
300	3.0278		300	7.5854		300	1.8293		300	3.4118		300	6.2766		300	7.5333
301	4.5		301	3.9268		301	1.1707		301	3.7059		301	4		301	7.2
302	8.3611		302	2.8293		302	1.5854		302	1.7843		302	3.617		302	6.7333
303	9.6111		303	5.9268		303	2.4146		303	0.2745		303	4.4468		303	5.9333
304	6.5833		304	6.5122		304	1		304	0.6863		304	6.5106		304	5.5667
305	5.0278		305	4.0488		305	2.0488		305	1.9608		305	6.7021		305	5.0333
306	0.9444		306	5.1463		306	1.9024		306	4.902		306	6.6596		306	4.6
307	2.3333		307	4.3659		307	1.4146		307	3.8824		307	8		307	3.8333
308	6		308	9.5854		308	1.1707		308	2.0784		308	8.6596		308	4.4
309	7.8056		309	10.0732		309	3.9756		309	2.0392		309	10.2979		309	5.3333
310	3.1111		310	4.1951		310	1.7561		310	0.2745		310	9.1277		310	5.6
311	3.4444		311	2.6341		311	3.6341		311	0		311	9.5532		311	5.7667
312	2.0278		312	2.2927		312	2.878		312	1.8431		312	9.2979		312	4.8333
313	4.1944		313	2.2439		313	1		313	2.7451		313	8.8936		313	3.3
314	5.4444		314	3.6829		314	1.0732		314	1.9608		314	8.4043		314	2.9333
315	4.1389		315	4.3415		315	0.9024		315	0.6471		315	5.2553		315	3.6667
316	3.8333		316	3.7073		316	0.6098		316	1.2353		316	5.4255		316	4.1333
317	4.5278		317	4.5854		317	1.3171		317	2.1176		317	4.7021		317	4.4333
318	4.3056		318	3.3415		318	1.3659		318	4.2157		318	5.383		318	5.8667
319	4.75		319	2.6829		319	3.5122		319	4.0196		319	4.8936		319	5.3333
320	3.1111		320	4.4146		320	2.9756		320	1.7451		320	2.7872		320	5.1
321	3.0278		321	11.1707		321	1.0244		321	0.6078		321	4.8723		321	5.2
322	1.8333		322	11.7317		322	2.9756		322	0.9216		322	5.234		322	3.5
323	4.6389		323	8.7073		323	3.1951		323	0.9608		323	8.2553		323	2.8667
324	5.8889		324	13.6829		324	2.1707		324	0.6863		324	7.5532		324	2.7667
325	9.5833		325	10.4634		325	0.4634		325	0.902		325	11.0638		325	3.2333
326	10.9444		326	4.5366		326	0.3902		326	1.2745		326	9.7021		326	4.1333
327	8.1389		327	5		327	2.3902		327	2.2745		327	9.5532		327	6.6333
328	6.0556		328	6.1463		328	1.8049		328	4.0784		328	8.9149		328	7.2667
329	5.8333		329	4.0732		329	0.7805		329	2.9804		329	12.1489		329	5.1
330	4.6389		330	3.8049		330	1.0488		330	3.8039		330	9.0213		330	4.3667
331	3.75		331	4.3902		331	0.9268		331	2.0392		331	6.9787		331	4.6667
332	11.0278		332	5.0488		332	3.4634		332	0.549		332	9.5106		332	6.5
333	9.6944		333	3.8537		333	1.7805		333	1.0588		333	4.3404		333	7.6
334	6.6389		334	4.9268		334	1.0488		334	0.8235		334	6.8085		334	7.1333
335	9.3611		335	4.878		335	0.8293		335	1.1765		335	7.9574		335	5.5
336	8.8889		336	4.878		336	0.561		336	2.2745		336	7.1064		336	4.5333
337	4.6389		337	5.878		337	1.5366		337	2.8235		337	10.4255		337	4.2333
338	3.5833		338	3.9024		338	1.0976		338	4.0784		338	5.0851		338	3.6333
339	3.1667		339	3.5122		339	0.9268		339	2.2941		339	5.0851		339	4.1
340	3.9444		340	6.5122		340	1.7073		340	1.4118		340	5.3191		340	4.9333
341	2.8889		341	3.0976		341	1.0732		341	3.8235		341	6.4468		341	6.9
342	4.5278		342	3.0976		342	1.8537		342	6.1569		342	7.8723		342	8.6667
343	6		343	2.4146		343	3.0732		343	1.9412		343	7.5532		343	7.6
344	2.9722		344	3.6098		344	0.561		344	1.4314		344	7.2979		344	5.7
345	5.2222		345	3.8293		345	1		345	1.549		345	8.383		345	5.5
346	2.6111		346	3.439		346	0.561		346	3		346	5.3191		346	5.5667
347	2.9167		347	6.2195		347	1.122		347	3.1373		347	7.1489		347	6.3
348	5.2222		348	6.2195		348	2.0244		348	3.5098		348	8.3617		348	5.5333
349	4.4722		349	6.6341		349	0.2927		349	3.902		349	8.0638		349	3.6333
350	2.3889		350	7.122		350	0.1707		350	2.9608		350	10.2766		350	3.1333
351	4.4167		351	5.9268		351	0.3171		351	3.451		351	8.4468		351	3.2333
352	3.4444		352	7.6098		352	0.1707		352	3.5294		352	7.3404		352	3.2
353	3.9167		353	5.3659		353	1.9756		353	1.2549		353	7.3191		353	2.7
354	4.8889		354	4.0488		354	1.6098		354	0.6667		354	5.7872		354	2.9
355	3.3056		355	5.122		355	1.2195		355	0.098		355	9.5319		355	4.0333
356	6.0556		356	9.4878		356	0.6829		356	0.2941		356	7.2979		356	5.1667
357	8.3333		357	5.9756		357	0.878		357	1.0392		357	9.7872		357	5.5
358	8.8056		358	5.9512		358	1.4634		358	3.0392		358	5.617		358	5.8667
359	8.7222		359	3.561		359	2.4634		359	4.0196		359	6.8298		359	5.9333
360	12.6111		360	5.1463		360	0.6098		360	2.4118		360	8.8511		360	5.7
361	5.6111		361	4.5854		361	2.5122		361	3.0392		361	13.617		361	5.1333
362	5.7222		362	3.6341		362	0.3902		362	1.7647		362	8.1064		362	4.6
363	6.9444		363	6.0244		363	1.0732		363	3.1569		363	9.1277		363	4.1667
364	2.1944		364	5.1707		364	1.7805		364	4.5294		364	7.9574		364	3.9333
365	2.9722		365	4.7317		365	0.4146		365	5.7255		365	6.8085		365	4.9333
366	4.1111		366	6.5122		366	0.9756		366	2.451		366	6.2553		366	5.7
367	2.9722		367	4.5854		367	1.0488		367	1.3137		367	8.0638		367	6.5333
368	4.3333		368	3.4878		368	0.9756		368	2.6863		368	7.8511		368	7.9
369	4.6944		369	2.1707		369	0.7317		369	2.0588		369	6.1915		369	8.2333
370	4.5556		370	2.8049		370	0.4878		370	3.549		370	12		370	7
371	3.8889		371	2.8293		371	0.4146		371	3.2745		371	5.2979		371	5.4667
372	3		372	1.8537		372	0.878		372	1.7843		372	6.8723		372	6.2
373	2		373	3.9512		373	0.8049		373	0.0392		373	8.8298		373	9.8
374	2.5556		374	4.8293		374	0.8293		374	0.0588		374	11.7447		374	10.0667
375	1.7778		375	5.2927		375	0.1951		375	0.2549		375	8.2553		375	6.6333
376	1.3333		376	9.3415		376	0.5366		376	2.1569		376	7.5106		376	6.2667
377	2.3333		377	7.439		377	0.9756		377	2.9412		377	4.4043		377	5.1333
378	2.1944		378	7.4146		378	1.2195		378	0.902		378	5.7447		378	4.2667
379	1.9444		379	3.3659		379	0.122		379	0.1765		379	4.9362		379	4.3333
380	2.3611		380	4.6341		380	0.2439		380	0.2745		380	4.2553		380	4.9
381	5.4444		381	3.5366		381	0.9268		381	3.2941		381	5.9787		381	5.0667
382	6.3333		382	4.5122		382	1.439		382	6.2549		382	8.8723		382	4.8
383	4.1111		383	3.3171		383	0.6341		383	3.7843		383	11.7447		383	5.2333
384	2.5833		384	2.4146		384	1.0488		384	1.2157		384	9.8511		384	4.6333
385	0.75		385	3.6098		385	0.2683		385	1.1961		385	9.2979		385	4.4
386	3.0833		386	2.6585		386	1.0732		386	1.6078		386	12.5106		386	3.4667
387	3.75		387	2.1707		387	2.4634		387	1.3725		387	8.5106		387	3.1667
388	4		388	3.7317		388	1.878		388	0.8627		388	9.4681		388	3.6
389	2.8611		389	5.8049		389	2.3659		389	0.5686		389	6.617		389	3.5333
390	2.4444		390	1.4878		390	2.3902		390	0.9216		390	8.0638		390	4.5667
391	3.9722		391	4.0976		391	0.4146		391	1		391	3.9149		391	7.2667
392	2.5833		392	1.6585		392	0.439		392	1.2745		392	5.766		392	8.6
393	1.2222		393	2.1707		393	2.6585		393	3.9216		393	6.1277		393	8.3
394	2.1111		394	3.8293		394	2.1951		394	4.3529		394	6.7234		394	8.7667
395	1.0833		395	5.5854		395	1.0244		395	3.4706		395	4.3404		395	8.4
396	1.8611		396	7.0488		396	1.0244		396	3.6863		396	10.2553		396	6.9667
397	2.5		397	5.0244		397	0.8293		397	3.6471		397	5.7872		397	4.6
398	1.0278		398	6.439		398	0.4878		398	2.7059		398	4.8298		398	3.8667
399	2.1389		399	5		399	0.2439		399	3		399	4.8511		399	4.2667
400	2.8056		400	3.8293		400	1.6341		400	3.7059		400	5.3191		400	5.1667
401	0.8889		401	6.561		401	0.5122		401	2.7255		401	5.5106		401	6.1667
402	2.2778		402	2.439		402	1.2439		402	1.6078		402	7.3404		402	5.8
403	2.1111		403	1.1951		403	1.561		403	3.1176		403	10		403	5.8
404	2.6944		404	2.0976		404	2.122		404	3.5882		404	10.6809		404	7.7333
405	3.9444		405	5.0244		405	0.2195		405	1.5882		405	10.2128		405	10.7333
406	5.1389		406	1.5122		406	0.3902		406	1.8431		406	11.2128		406	9.4
407	2.75		407	1.3902		407	0.7805		407	2.8235		407	8.7447		407	7.5333
408	5.8333		408	1.6098		408	0.3659		408	2.0784		408	5.7234		408	6.1667
409	4.4444		409	2.4634		409	1.7317		409	2.4706		409	7.3617		409	4.3
410	1.8056		410	2.2439		410	0.5366		410	3.549		410	5.1915		410	3.7
411	3.5		411	1.7073		411	1.8293		411	4.8824		411	5.383		411	2.9667
412	4.2222		412	2.8049		412	1.6341		412	5.4118		412	6.5532		412	2.5333
413	4		413	3.6585		413	1.0244		413	3.3529		413	5.5532		413	2.3
414	6.3611		414	4.6585		414	2.0488		414	4.5882		414	9.0426		414	2.3
415	4.2778		415	3.3659		415	0.1951		415	5.6275		415	6.1064		415	2.3333
416	3.0278		416	3.2927		416	0.9756		416	9.6863		416	7.4043		416	2.7
417	1.0833		417	3.561		417	1.6098		417	5.7647		417	4.8936		417	3.2667
418	3.4167		418	4.7317		418	0.6829		418	0.7843		418	3.7021		418	3.8
419	2.4167		419	2.9024		419	0.9268		419	0.5098		419	4.0213		419	5.2667
420	2.4167		420	2.6341		420	0.878		420	0.3529		420	2.8298		420	6.6333
421	1.8056		421	3.5122		421	0.439		421	0.8235		421	4.0426		421	8.3
422	2.3889		422	6.0976		422	1.3415		422	0.8235		422	6.9787		422	8.5
423	4.9722		423	4.0732		423	1.878		423	1.0784		423	6.5745		423	7.3667
424	4.5556		424	3.2683		424	1.8049		424	1.5098		424	4.4255		424	6.7
425	3.8889		425	2.7805		425	0.2927		425	3.7451		425	5.9362		425	5.3333
426	5.4167		426	2.6341		426	0.7073		426	7.8824		426	7.8511		426	4.6
427	3.7222		427	2.5366		427	0.2683		427	12.6275		427	6.6809		427	4.0333
428	4.9722		428	3.439		428	0.2683		428	11.2941		428	8.2553		428	4.2
429	8.9167		429	5.0488		429	0.1707		429	7.3529		429	7.1915		429	4.1667
430	4.3611		430	2.6098		430	1.5122		430	5.0392		430	4.8723		430	4.1
431	3.1111		431	2.7561		431	0.0488		431	5		431	7.0851		431	3.4667
432	4.2778		432	2.2683		432	0.7805		432	6.3137		432	10.6383		432	3.1667
433	3.4722		433	2.122		433	0.2439		433	3.1373		433	5.4894		433	2.8667
434	4		434	5.7073		434	0.3171		434	1.1765		434	7.4255		434	3.7667
435	2.2778		435	2.9756		435	1.0732		435	2.2745		435	6.766		435	4.0667
436	2.5556		436	2.0732		436	0.9512		436	8.7451		436	6.383		436	5.1333
437	1.9722		437	3.4878		437	0.122		437	13.3725		437	3.8723		437	5.7
438	3.25		438	2.3902		438	0.8049		438	12.1373		438	3.9574		438	4.7
439	3.5556		439	2.5122		439	0.561		439	6.9412		439	4.4681		439	3.8667
440	2.3333		440	3.5366		440	0.3659		440	5.2745		440	5.1489		440	4.5667
441	2.4167		441	3.4878		441	1.7073		441	4.7255		441	2.7447		441	5.3667
442	2.6944		442	3.439		442	1.1951		442	3.1765		442	2.8936		442	5.7
443	2.0833		443	2.6341		443	0.122		443	0.7255		443	3.8511		443	6.1
444	1.1944		444	4.0244		444	0.5122		444	0.8627		444	4.1702		444	5.5
445	1.5278		445	2.7805		445	1.1951		445	1.8824		445	2.0638		445	5.1
446	2.9167		446	3.8049		446	0.3171		446	4.098		446	3.3191		446	5.1
447	2.3889		447	3.4146		447	0.5122		447	4.3529		447	5.2128		447	4.2333
448	1.6667		448	5.2439		448	1.3415		448	4.2353		448	2.4043		448	3.7
449	1.4722		449	4.3171		449	0.9268		449	2.8235		449	8.7234		449	3.6
450	2.1667		450	2.0244		450	2.561		450	1.549		450	13.8085		450	3.9
451	0.7222		451	3.0488		451	0.6341		451	0.8039		451	7.2766		451	4.2
452	1.6667		452	4.1463		452	0.6341		452	0.2941		452	4.8298		452	5.2667
453	5.0556		453	4.8537		453	0.9268		453	0.7255		453	5.5957		453	5.9667
454	3.75		454	2.3659		454	1.2439		454	2.0196		454	5.2979		454	6.1333
455	2.9722		455	2.3902		455	2.1707		455	4		455	4.617		455	6.3
456	3.4722		456	2.9268		456	0.4878		456	7		456	5.2979		456	6.2
457	3.1944		457	2.9024		457	0.2195		457	8.0588		457	4.0638		457	6.9
458	3.9722		458	2.7073		458	0.5122		458	4.5882		458	5.6809		458	9.6667
459	4.0556		459	1.8537		459	1.3171		459	3.3922		459	1.5106		459	8.8
460	3.8889		460	2.2195		460	0.6098		460	0.7255		460	2.5745		460	6.5
461	2.4167		461	2.0732		461	0.9512		461	0.902		461	2.8511		461	4.7
462	1.7222		462	3.2439		462	0.1463		462	2.4314		462	1.9574		462	4.0667
463	2.6667		463	2.7073		463	0.7317		463	6		463	1.766		463	6.0333
464	2.6944		464	2.6098		464	0.4878		464	5.2941		464	3.4043		464	6.0667
465	2.8889		465	2.0976		465	0.7073		465	5.0196		465	3.5745		465	4.9
466	4.75		466	2.3171		466	1.1707		466	8.1176		466	4.383		466	4.6333
467	4.0556		467	2.7317		467	1.0976		467	8.3137		467	3.2553		467	4.0333
468	3.0556		468	3.4878		468	0.3902		468	5.8627		468	5.4468		468	3.7667
469	1.8333		469	3.0488		469	0.8537		469	6.9412		469	5.2553		469	4.4
470	4.4722		470	2.439		470	1.2683		470	3.9216		470	3.7872		470	4.5
471	3.6111		471	2.561		471	0.2195		471	0.7255		471	6.8936		471	4.8
472	4.4444		472	3.5366		472	0.7561		472	0.7647		472	6.0213		472	4.2
473	6.7222		473	3.8293		473	1.2683		473	4.2549		473	5.6383		473	3.7
474	3.25		474	3.3902		474	0.2927		474	5.1765		474	3.7447		474	3.4
475	2.4722		475	5.4634		475	1.1707		475	2.8039		475	5.1064		475	3.2333
476	1.9722		476	6.3902		476	0.561		476	1.8039		476	2.5745		476	3.6667
477	2.6667		477	3.6098		477	0.561		477	7.9608		477	5.5532		477	3.9667
478	2.2778		478	5		478	2.3659		478	7.451		478	2.5532		478	4.1
479	1.4722		479	6.9512		479	1.3171		479	2.3333		479	3.0213		479	4.0333
480	4.6111		480	3.2683		480	0.9268		480	0.5686		480	1.1702		480	3.8667
481	1.4167		481	2.2683		481	2		481	0.2549		481	2.5532		481	4.4
482	2.5833		482	4.122		482	1.6098		482	0.1765		482	5.1702		482	4.7667
483	1.4167		483	5.9024		483	0.4634		483	1.8627		483	1.5532		483	4.7
484	2.1667		484	2.3659		484	0.6098		484	2.5686		484	3.1915		484	4.9333
485	4		485	4.3902		485	0.6585		485	2.0784		485	4.4468		485	5.1
486	3.9444		486	5.5366		486	0.3415		486	1.6078		486	7.1064		486	5.0667
487	2.5278		487	3.2439		487	1.0488		487	0.9804		487	2.1915		487	4.0333
488	2.2778		488	4.2683		488	0.4878		488	1.2745		488	4.1277		488	3.7
489	0.7222		489	2.4878		489	1.6098		489	1.3725		489	3.3404		489	4.4333
490	1.7222		490	4.5854		490	0.7561		490	2.7255		490	4.8936		490	4.5
491	2.1389		491	4.9756		491	2.6829		491	5.2157		491	6.0851		491	5
492	3.1111		492	4.0732		492	0.7561		492	4.3333		492	1.7872		492	5.6667
493	2.9444		493	3.2439		493	0.9268		493	3.7451		493	2.9362		493	5.7333
494	2.6389		494	3.0488		494	0.0244		494	3.4118		494	2.617		494	6.6
495	2.3611		495	4.561		495	0.5366		495	3.8431		495	2.8511		495	5.9
496	1.4167		496	5.5366		496	0.6585		496	2.3922		496	3.2979		496	4.5333
497	3.5		497	6.8537		497	0.5854		497	1.8627		497	3.9362		497	4.4333
498	1.3889		498	5.0732		498	0.9268		498	1.4902		498	5.4681		498	5.8
499	1.5556		499	3.4146		499	1		499	0.8627		499	6.8723		499	7.2
