# Supplementary material for: Ehbp1 orchestrates orderly sorting of Wnt/Wingless to the basolateral and apical cell membranes
Source: EMBO Rep. 2024 Oct 14;25(11):5053–79. doi: 10.1038/s44319-024-00289-1 (PMC11549480; doi:10.1038/s44319-024-00289-1)
Supplement: Supplementary file 5 — Source data Fig. 3 [file 44319_2024_289_MOESM5_ESM.zip › Figure 3/F3E/F3E Statistical data - ExWg.xlsx]

## Sheet: Sheet1
		Ehbp1 RNAi						wls RNAi					Ehbp1 and wls RNAi
	Anterior	9.02424	9.85185	9.23694	10.1419	9.4772	12.1698	10.0782	9.31876	10.3727	9.20874	10.1867	9.06222	10.5194	10.3895	10.0454	10.2777	8.97014
	Posterior	16.0641	18.1793	12.8339	18.3414	16.9677	19.1345	7.40473	2.32965	7.28185	6.17097	7.12693	3.95189	4.55805	1.54332	2.76039	6.41983	5.4364
		t.test	p value =	0.000187454				t.test	p value =	0.00955855			t.test	p value =	0.00097291
