# Supplementary material for: Ehbp1 orchestrates orderly sorting of Wnt/Wingless to the basolateral and apical cell membranes
Source: EMBO Rep. 2024 Oct 14;25(11):5053–79. doi: 10.1038/s44319-024-00289-1 (PMC11549480; doi:10.1038/s44319-024-00289-1)
Supplement: Supplementary file 6 — Source data Fig. 4 [file 44319_2024_289_MOESM6_ESM.zip]

Archive with 71 entries (51 files):
- Figure 4/
- Figure 4/F4A/
- Figure 4/F4A/F4A 20210730 AP-1 Wls.lif_20210730  hs-Flp 19A AP-1rD Wls -4 -1_z0.tif
- Figure 4/F4B/
- Figure 4/F4B/F4B 20210730 AP-1 Wls.lif_20210730  Ubx-Flp 82B AP-47 Wls -3 -1_z0.tif
- Figure 4/F4C/
- Figure 4/F4C/F4C1 20210531 AP-1gama ExWg.lif_20210531 Ubx-Flp AP-1gama 19A ExWg -1 -1_z0.tif
- Figure 4/F4C/F4C2 20210531 AP-1gama ExWg.lif_20210531 Ubx-Flp AP-1gama 19A ExWg -1 -2_z0.tif
- Figure 4/F4D/
- Figure 4/F4D/F4D 230731 AP1gama[D] clones -1.tif
- Figure 4/F4E/
- Figure 4/F4E/F4E 230731 AP47 clones -1.tif
- Figure 4/F4F/
- Figure 4/F4F/F4F1 ts-Gal80 hh-G4-GFP AP-1gamma RNAi Exwg aPKC.tif
- Figure 4/F4F/F4F2 ts-Gal80 hh-G4-GFP AP-1gamma RNAi Exwg aPKC.tif
- Figure 4/F4G/
- Figure 4/F4G/F4G1 ts-Gal80 hh-G4-GFP AP-1gamma RNAi Th02340 Ehbp1RNAi Exwg Ehbp1.lif_Series003_Lng_global_SubVolume001.tif
- Figure 4/F4G/F4G2 ts-Gal80 hh-G4-GFP AP-1gamma RNAi Th02340 Ehbp1RNAi Exwg Ehbp1.lif_Series003_Lng_global_SubVolume002.tif
- Figure 4/F4H/
- Figure 4/F4H/F4H Images for statistical analysis - Apical ExWg/
- Figure 4/F4H/F4H Images for statistical analysis - Apical ExWg/AP-1a├ RNAi, Apical ExWg/
- Figure 4/F4H/F4H Images for statistical analysis - Apical ExWg/AP-1a├ RNAi, Apical ExWg/1 190912 ts-Gal80 hh-G4-GFP AP-1gamma RNAi 34h Exwg.tif
- Figure 4/F4H/F4H Images for statistical analysis - Apical ExWg/AP-1a├ RNAi, Apical ExWg/2 190912 ts-Gal80 hh-G4-GFP AP-1gamma RNAi 34h.tif
- Figure 4/F4H/F4H Images for statistical analysis - Apical ExWg/AP-1a├ RNAi, Apical ExWg/3 200516 ts-Gal80 hh-G4-GFP AP-1gamma RNAi exwg.tif
- Figure 4/F4H/F4H Images for statistical analysis - Apical ExWg/AP-1a├ RNAi, Apical ExWg/4 200820 ts-Gal80 hh-G4-GFP AP-1gamma RNAi Exwg aPKC.tif
- Figure 4/F4H/F4H Images for statistical analysis - Apical ExWg/AP-1a├ RNAi, Apical ExWg/5 200820 ts-Gal80 hh-G4-GFP AP-1gamma RNAi Exwg aPKC.tif
- Figure 4/F4H/F4H Images for statistical analysis - Apical ExWg/AP-1a├+Ehbp1 RNAi, Apical ExWg/
- Figure 4/F4H/F4H Images for statistical analysis - Apical ExWg/AP-1a├+Ehbp1 RNAi, Apical ExWg/200708 ts-Gal80 hh-G4-GFP AP-1gamma RNAi Th02340 Ehbp1 Exwg 2.tif
- Figure 4/F4H/F4H Images for statistical analysis - Apical ExWg/AP-1a├+Ehbp1 RNAi, Apical ExWg/200708 ts-Gal80 hh-G4-GFP AP-1gamma RNAi Th02340 Ehbp1 Exwg.tif
- Figure 4/F4H/F4H Images for statistical analysis - Apical ExWg/AP-1a├+Ehbp1 RNAi, Apical ExWg/240503 1 ts-Gal80 hh-G4-GFP AP-1gamma and Ehbp1 RNAi_Series003_8.tif
- Figure 4/F4H/F4H Images for statistical analysis - Apical ExWg/AP-1a├+Ehbp1 RNAi, Apical ExWg/240503 2 ts-Gal80 hh-G4-GFP AP-1gamma and Ehbp1 RNAi_Series002.tif
- Figure 4/F4H/F4H Images for statistical analysis - Apical ExWg/AP-1a├+Ehbp1 RNAi, Apical ExWg/240503 3 ts-Gal80 hh-G4-GFP AP-1gamma and Ehbp1 RNAi_Series004.tif
- Figure 4/F4H/F4H Images for statistical analysis - Apical ExWg/Ehbp1 RNAi, Apical ExWg/
- Figure 4/F4H/F4H Images for statistical analysis - Apical ExWg/Ehbp1 RNAi, Apical ExWg/170111  hh-G4-GFP dEHBP1 ExWg 1-z .tif
- Figure 4/F4H/F4H Images for statistical analysis - Apical ExWg/Ehbp1 RNAi, Apical ExWg/180227 ts-Gal80 hh-G4-GFP Th02340 ExWg.tif
- Figure 4/F4H/F4H Images for statistical analysis - Apical ExWg/Ehbp1 RNAi, Apical ExWg/200708 ts-Gal80 hh-G4-GFP Th02340 exwg.tif
- Figure 4/F4H/F4H Images for statistical analysis - Apical ExWg/Ehbp1 RNAi, Apical ExWg/200713 ts-Gal80 hh-G4-GFP TH02340 Exwg 2.tif
- Figure 4/F4H/F4H Images for statistical analysis - Apical ExWg/Ehbp1 RNAi, Apical ExWg/200713 ts-Gal80 hh-G4-GFP TH02340 Exwg.tif
- Figure 4/F4H/F4H Images for statistical analysis - Apical ExWg/Ehbp1-wt-OE, Apical ExWg/
- Figure 4/F4H/F4H Images for statistical analysis - Apical ExWg/Ehbp1-wt-OE, Apical ExWg/Apical 1 hh-G4-GFP Ehbp1wt exwg_Series001_z012.tif
- Figure 4/F4H/F4H Images for statistical analysis - Apical ExWg/Ehbp1-wt-OE, Apical ExWg/Apical 2 hh-G4-GFP Ehbp1wt exwg_Series002_z018.tif
- Figure 4/F4H/F4H Images for statistical analysis - Apical ExWg/Ehbp1-wt-OE, Apical ExWg/Apical 3 20240503 hh-G4-GFP UAS-Ehbp1-wt ExWg_.tif
- Figure 4/F4H/F4H Images for statistical analysis - Apical ExWg/Ehbp1-wt-OE, Apical ExWg/Apical 4 20240503 hh-G4-GFP UAS-Ehbp1-wt ExWg.tif
- Figure 4/F4H/F4H Statistical data - Apical ExWg.xlsx
- Figure 4/F4H/Figure 4H Apical ExWg.tif
- Figure 4/F4I/
- Figure 4/F4I/F4I Images for statistical analysis - Basalateral ExWg/
- Figure 4/F4I/F4I Images for statistical analysis - Basalateral ExWg/AP-1a├ RNAi, Basal ExWg/
- Figure 4/F4I/F4I Images for statistical analysis - Basalateral ExWg/AP-1a├ RNAi, Basal ExWg/190912 ts-Gal80 hh-G4-GFP AP-1gamma RNAi 34h Exwg 1.tif
- Figure 4/F4I/F4I Images for statistical analysis - Basalateral ExWg/AP-1a├ RNAi, Basal ExWg/190912 ts-Gal80 hh-G4-GFP AP-1gamma RNAi 34h Exwg 2.tif
- Figure 4/F4I/F4I Images for statistical analysis - Basalateral ExWg/AP-1a├ RNAi, Basal ExWg/200516 ts-Gal80 hh-G4-GFP AP-1gamma RNAi exwg 3.tif
- Figure 4/F4I/F4I Images for statistical analysis - Basalateral ExWg/AP-1a├ RNAi, Basal ExWg/200820 ts-Gal80 hh-G4-GFP AP-1gamma RNAi Exwg aPKC_ 4.tif
- Figure 4/F4I/F4I Images for statistical analysis - Basalateral ExWg/AP-1a├ RNAi, Basal ExWg/200820 ts-Gal80 hh-G4-GFP AP-1gamma RNAi Exwg aPKC_5.tif
- Figure 4/F4I/F4I Images for statistical analysis - Basalateral ExWg/AP-1a├+Ehbp1 RNAi, Basal ExWg/
- Figure 4/F4I/F4I Images for statistical analysis - Basalateral ExWg/AP-1a├+Ehbp1 RNAi, Basal ExWg/200708 ts-Gal80 hh-G4-GFP double RNAi Exwg 1.tif
- Figure 4/F4I/F4I Images for statistical analysis - Basalateral ExWg/AP-1a├+Ehbp1 RNAi, Basal ExWg/200708 ts-Gal80 hh-G4-GFP double RNAi Exwg 2.tif
- Figure 4/F4I/F4I Images for statistical analysis - Basalateral ExWg/AP-1a├+Ehbp1 RNAi, Basal ExWg/240503 ts-Gal80 hh-G4-GFP double RNAi Exwg 3.tif
- Figure 4/F4I/F4I Images for statistical analysis - Basalateral ExWg/Ehbp1 RNAi, Basal ExWg/
- Figure 4/F4I/F4I Images for statistical analysis - Basalateral ExWg/Ehbp1 RNAi, Basal ExWg/180227 ts-Gal80 hh-G4-GFP Th02340 ExWg_1.tif
- Figure 4/F4I/F4I Images for statistical analysis - Basalateral ExWg/Ehbp1 RNAi, Basal ExWg/190912 ts-Gal80 hh-G4-GFP Th02340 34h Exwg_2.tif
- Figure 4/F4I/F4I Images for statistical analysis - Basalateral ExWg/Ehbp1 RNAi, Basal ExWg/200202 ts-Gal80 hh-G4-GFP Th02340  Exwg_3.tif
- Figure 4/F4I/F4I Images for statistical analysis - Basalateral ExWg/Ehbp1 RNAi, Basal ExWg/200708 ts-Gal80 hh-G4-GFP Th02340 exwg_4.tif
- Figure 4/F4I/F4I Images for statistical analysis - Basalateral ExWg/Ehbp1 RNAi, Basal ExWg/200713 ts-Gal80 hh-G4-GFP TH02340 Exwg_5.tif
- Figure 4/F4I/F4I Images for statistical analysis - Basalateral ExWg/Ehbp1-wt-OE, Basal ExWg/
- Figure 4/F4I/F4I Images for statistical analysis - Basalateral ExWg/Ehbp1-wt-OE, Basal ExWg/Basal 1 20220507 hh-G4-GFP Ehbp1wt exwg_Series001_z139.tif
- Figure 4/F4I/F4I Images for statistical analysis - Basalateral ExWg/Ehbp1-wt-OE, Basal ExWg/Basal 2 20230806 hh-G4-GFP Ehbp1wt exwg_Series001_z0132.tif
- Figure 4/F4I/F4I Images for statistical analysis - Basalateral ExWg/Ehbp1-wt-OE, Basal ExWg/Basal 3 20230806 hh-G4-GFP Ehbp1wt exwg_Series002_z155.tif
- Figure 4/F4I/F4I Images for statistical analysis - Basalateral ExWg/Ehbp1-wt-OE, Basal ExWg/Basal 4 20240503 ts-Gal80 hh-G4-GFP UAS-Ehbp1-wt ExWg_1.tif
- Figure 4/F4I/F4I Images for statistical analysis - Basalateral ExWg/Ehbp1-wt-OE, Basal ExWg/Basal 5 20240503 ts-Gal80 hh-G4-GFP UAS-Ehbp1-wt ExWg_3.tif
- Figure 4/F4I/F4I Statistical data - Basalateral ExWg.xlsx
- Figure 4/F4I/Figure 4I Basalateral ExWg.tif
