# Supplementary material for: Ehbp1 orchestrates orderly sorting of Wnt/Wingless to the basolateral and apical cell membranes
Source: EMBO Rep. 2024 Oct 14;25(11):5053–79. doi: 10.1038/s44319-024-00289-1 (PMC11549480; doi:10.1038/s44319-024-00289-1)
Supplement: Supplementary file 6 — Source data Fig. 4 [file 44319_2024_289_MOESM6_ESM.zip › Figure 4/F4H/F4H Statistical data - Apical ExWg.xlsx]

## Sheet: Sheet1
	Apical
		Ehbp1 RNAi					AP-1gamma RNAi					Ehbp1 and AP-1gamma RNAi					UAS-Ehbp1
	A	12.0759	14.9717	9.8067	12.0525	10.0543	12.7467	9.0757	12.2728	13.1746	10.5898	11.6509	11.0306	11.5359	10.2521	13.4911	11.6	13.2703	13.5516	12.603
	P	5.45588	9.64133	7.91777	10.2542	9.46583	12.3309	17.2193	17.3213	24.4123	27.1306	34.8347	27.986	21.9011	24.321	23.9579	17.5413	16.4349	15.3055	15.1806
		t test:	p value =	0.0484542			t test:	p value =	0.0467816			t test:	p value =	0.00325491			t test:	p value =	0.0342828
