# Supplementary material for: Ehbp1 orchestrates orderly sorting of Wnt/Wingless to the basolateral and apical cell membranes
Source: EMBO Rep. 2024 Oct 14;25(11):5053–79. doi: 10.1038/s44319-024-00289-1 (PMC11549480; doi:10.1038/s44319-024-00289-1)
Supplement: Supplementary file 6 — Source data Fig. 4 [file 44319_2024_289_MOESM6_ESM.zip › Figure 4/F4I/F4I Statistical data - Basalateral ExWg.xlsx]

## Sheet: Sheet1
	Basal
		Ehbp1 RNAi					AP-1gamma RNAi					Ehbp1 and AP-1gamma RNAi					UAS-Ehbp1
	A	17.0426	15.3904	20.3634	16.9809	15.6412	15.3949	17.9301	17.0258	18.4532	19.4168	18.545	20.8483	18.1184			19.6444	20.0774	17.2969	17.7493	17.0595
	P	35.5732	23.8092	24.9168	22.2799	20.0848	10.1299	9.39991	13.4108	9.52214	12.2311	10.3244	10.5625	12.0864			14.9065	14.0104	13.3194	12.3123	13.6482
		t test:	p value =	0.0365923			t test:	p value =	0.00260787			t test:	p value =	0.0218095			t test:	p value =	0.000592933
