# Supplementary material for: Ehbp1 orchestrates orderly sorting of Wnt/Wingless to the basolateral and apical cell membranes
Source: EMBO Rep. 2024 Oct 14;25(11):5053–79. doi: 10.1038/s44319-024-00289-1 (PMC11549480; doi:10.1038/s44319-024-00289-1)
Supplement: Supplementary file 7 — Source data Fig. 5 [file 44319_2024_289_MOESM7_ESM.zip]

Archive with 21 entries (13 files):
- Figure 5/
- Figure 5/F5A/
- Figure 5/F5A/F5A1 hh-G4-GFP Ehbp1wt exwg.lif_Series002_Lng_adaptive_SubVolume023.tif
- Figure 5/F5A/F5A2 hh-G4-GFP Ehbp1wt exwg.lif_Series002_Lng_adaptive_SubVolume001.tif
- Figure 5/F5B/
- Figure 5/F5B/F5B AP-1gamma flag and Wls-HA IP with Ehbp1 oe 4.tif
- Figure 5/F5D/
- Figure 5/F5D/F5D 20211103 Ehbp1-HA AP-1r-Flag  hs-wls-HA IP-Flag anti-Actin.tif
- Figure 5/F5D/F5D 20211103 Ehbp1-HA AP-1r-Flag  hs-wls-HA IP-Flag anti-Flag.tif
- Figure 5/F5D/F5D 20211103 Ehbp1-HA AP-1r-Flag  hs-wls-HA IP-Flag anti-HA.tif
- Figure 5/F5D/F5D 20211103 Ehbp1-HA AP-1r-Flag  hs-wls-HA Input anti-Actin.tif
- Figure 5/F5D/F5D 20211103 Ehbp1-HA AP-1r-Flag  hs-wls-HA Input anti-HA.tif
- Figure 5/F5D/F5D 20211103 Ehbp1-HA AP-1r-Flag  hs-wls-HA Input anti-flag.tif
- Figure 5/F5E/
- Figure 5/F5E/F5E 20210615 Ehbp1 mutant Wg Wls.lif_20210615 MACRM 42D A28 WT Wg Wls -1 -z_SubVolume001.tif
- Figure 5/F5F/
- Figure 5/F5F/F5F 20210615 Ehbp1 mutant Wg Wls.lif_20210615 MACRM 42D A28 dB Wg Wls -2_z0.tif
- Figure 5/F5G/
- Figure 5/F5G/F5G 20210615 Ehbp1 mutant Wg Wls.lif_20210615 MACRM 42D A28 dCC Wg Wls -2 -2_z0.tif
- Figure 5/F5H/
- Figure 5/F5H/F5H 20220923 Ehbp1 DeltaCC Wg Wls.lif_20220926 Ehbp1 DeltaCC Wls Wg -3 -z_z01.jpg
