# Supplementary material for: Ehbp1 orchestrates orderly sorting of Wnt/Wingless to the basolateral and apical cell membranes
Source: EMBO Rep. 2024 Oct 14;25(11):5053–79. doi: 10.1038/s44319-024-00289-1 (PMC11549480; doi:10.1038/s44319-024-00289-1)
Supplement: Supplementary file 8 — Source data Fig. 6 [file 44319_2024_289_MOESM8_ESM.zip]

Archive with 19 entries (16 files):
- Figure 6/
- Figure 6/F6A/
- Figure 6/F6A/F6A 20230926 MDCK transwell - input - Ehbp1 GFP actin - strong exposure.tif
- Figure 6/F6A/F6A 20230926 MDCK transwell - input - Ehbp1 GFP actin - weak exposure.tif
- Figure 6/F6A/F6A 20230926 MDCK transwell media - n biotin-IP - GFP -  marker.tif
- Figure 6/F6A/F6A 20230926 MDCK transwell media n biotin-IP IB GFP2.tif
- Figure 6/F6B-F6M/
- Figure 6/F6B-F6M/F6B 20240715 MACD transwell WNT staining_20240715 MDCK NC RNAi WNT7A .tif
- Figure 6/F6B-F6M/F6C 20240811 MDCK transwell exWNT7A_20240811 MDCK transwell NC siRNA exWNT7A .tif
- Figure 6/F6B-F6M/F6D 20240626 MACD transwell WNT staining_20240626 MDCK Ehbp1 RNAi WNT7A .tif
- Figure 6/F6B-F6M/F6E 20240801 MACD transwell exWNT7 staining_20240801 MDCK transwell EHBP1 siRNA exWNT7A .tif
- Figure 6/F6B-F6M/F6F 20240626 MACD transwell WNT staining_20240626 MDCK Wls RNAi WNT7A .tif
- Figure 6/F6B-F6M/F6G 20240811 MDCK transwell exWNT7A_20240811 MDCK transwell WLS siRNA exWNT7A .tif
- Figure 6/F6B-F6M/F6H 20240715 MACD transwell WNT staining_20240715 MDCK Ehbp1 WLS RNAi WNT7A .tif
- Figure 6/F6B-F6M/F6I 20240811 MDCK transwell exWNT7A_20240811 MACD transwell EHBP1 WLS siRNA EXWNT7.tif
- Figure 6/F6B-F6M/F6J 20240626 MACD transwell WNT staining_20240626 MDCK AP1uA RNAi WNT7A .tif
- Figure 6/F6B-F6M/F6K 20240811 MDCK transwell exWNT7A_20240811 MACD transwell AP1 siRNA EXWNT7 .tif
- Figure 6/F6B-F6M/F6L 20240715 MACD transwell WNT staining_20240715 MDCK Ehbp1 AP-1uA RNAi WNT7A .tif
- Figure 6/F6B-F6M/F6M 20240811 MDCK transwell exWNT7A_20240811 MACD transwell EHBP1 AP1 siRNA EXWNT7 .tif
