# Supplementary material for: Ehbp1 orchestrates orderly sorting of Wnt/Wingless to the basolateral and apical cell membranes
Source: EMBO Rep. 2024 Oct 14;25(11):5053–79. doi: 10.1038/s44319-024-00289-1 (PMC11549480; doi:10.1038/s44319-024-00289-1)
Supplement: Supplementary file 9 — EV Figures Source Data [file 44319_2024_289_MOESM9_ESM.zip]

Archive with 118 entries (79 files):
- Figure EV1/
- Figure EV1/EV1A/
- Figure EV1/EV1A/EV1A Apical ts-Gal80 hh-G4-GFP TH02340 ExWg 3D_Series003_z023.tif
- Figure EV1/EV1A/EV1A Basalateral ts-Gal80 hh-G4-GFP TH02340 ExWg 3D_Series003_z047.tif
- Figure EV1/EV1A/EV1A Subapical ts-Gal80 hh-G4-GFP TH02340 ExWg 3D_Series003_z100.tif
- Figure EV1/EV1A/Read me.txt
- Figure EV1/EV1B/
- Figure EV1/EV1B/EV1B UAS-GFP Wg-G4 25C 1.tif
- Figure EV1/EV1C/
- Figure EV1/EV1C/EV1C 231031 29C wg-G4 Gzl.LD -1 -1.tif
- Figure EV1/EV1D/
- Figure EV1/EV1D/EV1D 231103 29C wg-G4 B64034 -1 -1.tif
- Figure EV1/EV1E/
- Figure EV1/EV1E/EV1E 231031 29C wg-G4 10277R-3 -1 -1.tif
- Figure EV1/EV1F/
- Figure EV1/EV1F/EV1F UAS-GFP Hh-G4 25C 1.tif
- Figure EV1/EV1G/
- Figure EV1/EV1G/EV1G 231103 23C-25C hh-G4 Gzl.LD -2 -1.tif
- Figure EV1/EV1H/
- Figure EV1/EV1H/EV1H 231103 21C hh-G4 B64034 -1 -1.tif
- Figure EV2/
- Figure EV2/EV2B/
- Figure EV2/EV2B/EV2B Images for statistical analysis - Ehbp1/
- Figure EV2/EV2B/EV2B Images for statistical analysis - Ehbp1/190806 hh-G4-GFP BL41133 29C Ehbp1 wg_Series001_Lng_z024.tif
- Figure EV2/EV2B/EV2B Images for statistical analysis - Ehbp1/190806 hh-G4-GFP BL41133 29C Ehbp1 wg_Series001_Lng_z049 -2.tif
- Figure EV2/EV2B/EV2B Images for statistical analysis - Ehbp1/190806 hh-G4-GFP BL41133 29C Ehbp1 wg_Series002_Lng_z019.tif
- Figure EV2/EV2B/EV2B Images for statistical analysis - Ehbp1/190806 hh-G4-GFP BL41133 29C Ehbp1 wg_Series002_Lng_z037 -2.tif
- Figure EV2/EV2B/EV2B Images for statistical analysis - Ehbp1/190806 hh-G4-GFP BL41133 29C Ehbp1 wg_Series002_Lng_z058.tif
- Figure EV2/EV2B/EV2B Statistical data - Ehbp1.xlsx
- Figure EV2/EV2B/Figure EV2 B'' mir-bft oe Ehbp1.tif
- Figure EV2/EV2C/
- Figure EV2/EV2C/EV2C Images for statistical analysis - WT sensor/
- Figure EV2/EV2C/EV2C Images for statistical analysis - WT sensor/200501 tub-Ehbp1-GFP ts-gal80 hh-G4-RFP BL41133 gfp wg 34h_Series001_Lng_z26 2.tif
- Figure EV2/EV2C/EV2C Images for statistical analysis - WT sensor/200501 tub-Ehbp1-GFP ts-gal80 hh-G4-RFP BL41133 gfp wg 34h_Series002_Lng_z15 2.tif
- Figure EV2/EV2C/EV2C Images for statistical analysis - WT sensor/200501 tub-Ehbp1-GFP ts-gal80 hh-G4-RFP BL41133 gfp wg 34h_Series003_Lng_z15 2.tif
- Figure EV2/EV2C/EV2C Statistical data - wt sensor.xlsx
- Figure EV2/EV2C/Figure EV2 C'' Ehbp1 wt sensor ExWg.tif
- Figure EV2/EV2D/
- Figure EV2/EV2D/EV2D Images for statistical analysis - Mut sensor/
- Figure EV2/EV2D/EV2D Images for statistical analysis - Mut sensor/200303 tub-GFP-Ehbp13UTR-mut ts-Gal80 hh-G4-RFP BL41133 GFP 48h_Series003_000_Lng_z09.tif
- Figure EV2/EV2D/EV2D Images for statistical analysis - Mut sensor/200516 tub-GFP-Ehbp1-3'UTR-mut hh-G4-RFP BL41133 Wg GFP_Series002_Lng_global_z08 2.tif
- Figure EV2/EV2D/EV2D Images for statistical analysis - Mut sensor/200516 tub-GFP-Ehbp1-3'UTR-mut hh-G4-RFP BL41133 Wg GFP_Series003_Lng_global_z11 2.tif
- Figure EV2/EV2D/EV2D Statistical data - mut sensor.xlsx
- Figure EV2/EV2D/Figure EV2 D'' Ehbp1 mut sensor ExWg.tif
- Figure EV3/
- Figure EV3/EV3A/
- Figure EV3/EV3A/EV3A 20210511 Ehbp1 mutant Dl Ehbp1.lif_20210511 A28 Minute 42D  Dl Ehbp1 -1 -z_z2.jpg
- Figure EV3/EV3B/
- Figure EV3/EV3B/EV3B 20210517 Ehbp1 mutant Cut pSmad.lif_20210517 A28 Minute 42D Cut pSmad -1_z0.jpg
- Figure EV3/EV3C/
- Figure EV3/EV3C/EV3C 20210511 Ehbp1 mutant Smo Ci.lif_20210511 A28 Minute 42D Smo Ci -3_z0.jpg
- Figure EV3/EV3D/
- Figure EV3/EV3D/EV3D ap-G4-RFP TH02340 dpp-GFP wg_Series004_Lng_adaptive_z052.tif
- Figure EV3/EV3E/
- Figure EV3/EV3E/EV3E ap-G4-RFP TH02340 hh-GFP_Series002_Lng_adaptive_z20.tif
- Figure EV4/
- Figure EV4/EV4A/
- Figure EV4/EV4A/EV4A1 20230811 hh-Gal4 Exocyst RNA Wls Wg.lif_20230812 24C hh-Gal4 Th2636 -2 -B_z0.jpg
- Figure EV4/EV4A/EV4A2 20230811 hh-Gal4 Exocyst RNA Wls Wg.lif_20230812 24C hh-Gal4 Th2636 -2 -A_z0.jpg
- Figure EV4/EV4B/
- Figure EV4/EV4B/EV4B1 ts-Gal80 hh-G4-GFP UAS-God LD wg wls.lif_Series002_Lng_global_SubVolume001_z1.jpg
- Figure EV4/EV4B/EV4B2 ts-Gal80 hh-G4-GFP UAS-God LD wg wls.lif_Series002_Lng_global_SubVolume001_z0.jpg
- Figure EV4/EV4B/EV4B3 ts-Gal80 hh-G4-GFP UAS-God LD wg wls_Series002_Lng_global - 3D-Projection.tif
- Figure EV4/EV4C-EV4F/
- Figure EV4/EV4C-EV4F/Figure EV4C Basal Wg 2.tif
- Figure EV4/EV4C-EV4F/Figure EV4D Basal Wls 2.tif
- Figure EV4/EV4C-EV4F/Figure EV4E Apical Wg 2.tif
- Figure EV4/EV4C-EV4F/Figure EV4F Apical Wls 2.tif
- Figure EV4/EV4C-EV4F/Figures for statistical analysis in Figure EV4C to F/
- Figure EV4/EV4C-EV4F/Figures for statistical analysis in Figure EV4C to F/Gzd ld/
- Figure EV4/EV4C-EV4F/Figures for statistical analysis in Figure EV4C to F/Gzd ld/200420 Apical 1 ts-Gal80 hh-G4-GFP UAS-God LD wg wls_Series001_Lng_global_z019.tif
- Figure EV4/EV4C-EV4F/Figures for statistical analysis in Figure EV4C to F/Gzd ld/200420 Apical 2 ts-Gal80 hh-G4-GFP UAS-God LD wg wls_Series002_Lng_global_000_z040.tif
- Figure EV4/EV4C-EV4F/Figures for statistical analysis in Figure EV4C to F/Gzd ld/200420 Apical 3 ts-Gal80 hh-G4-GFP UAS-God LD wg wls_Series002_Lng_global_z015.tif
- Figure EV4/EV4C-EV4F/Figures for statistical analysis in Figure EV4C to F/Gzd ld/200420 Basal 1 ts-Gal80 hh-G4-GFP UAS-God LD wg wls_Series001_Lng_global_z125.tif
- Figure EV4/EV4C-EV4F/Figures for statistical analysis in Figure EV4C to F/Gzd ld/200420 Basal 2 ts-Gal80 hh-G4-GFP UAS-God LD wg wls_Series002_Lng_global_000_z115.tif
- Figure EV4/EV4C-EV4F/Figures for statistical analysis in Figure EV4C to F/Gzd ld/200420 Basal 3 ts-Gal80 hh-G4-GFP UAS-God LD wg wls_Series002_Lng_global_z130.tif
- Figure EV4/EV4C-EV4F/Figures for statistical analysis in Figure EV4C to F/Gzd ld/20240503 Apical 4 ts-Gal80 hh-G4-GFP Gzl LD Wg Wls 2_Series002_Lng_adaptive_z015.tif
- Figure EV4/EV4C-EV4F/Figures for statistical analysis in Figure EV4C to F/Gzd ld/20240503 Basal 4 ts-Gal80 hh-G4-GFP Gzl LD Wg Wls 2_Series002_Lng_adaptive_z106.tif
- Figure EV4/EV4C-EV4F/Figures for statistical analysis in Figure EV4C to F/sec5 RNAi/
- Figure EV4/EV4C-EV4F/Figures for statistical analysis in Figure EV4C to F/sec5 RNAi/20230811 hh-Gal4 Exocyst RNA Wls Wg_20230811 24C hh-Gal4 TH2688 -1 -z_z007.tif
- Figure EV4/EV4C-EV4F/Figures for statistical analysis in Figure EV4C to F/sec5 RNAi/20230811 hh-Gal4 Exocyst RNA Wls Wg_20230811 24C hh-Gal4 TH2688 -1 -z_z116.tif
- Figure EV4/EV4C-EV4F/Figures for statistical analysis in Figure EV4C to F/sec5 RNAi/20230811 hh-Gal4 Exocyst RNA Wls Wg_20230811 24C hh-Gal4 TH2688 -2 -A.tif
- Figure EV4/EV4C-EV4F/Figures for statistical analysis in Figure EV4C to F/sec5 RNAi/20230811 hh-Gal4 Exocyst RNA Wls Wg_20230811 24C hh-Gal4 TH2688 -2 -B.tif
- Figure EV4/EV4C-EV4F/Figures for statistical analysis in Figure EV4C to F/sec5 RNAi/20230811 hh-Gal4 Exocyst RNA Wls Wg_20230811 24C hh-Gal4 TH2688 -3 -A.tif
- Figure EV4/EV4C-EV4F/Figures for statistical analysis in Figure EV4C to F/sec5 RNAi/20230811 hh-Gal4 Exocyst RNA Wls Wg_20230811 24C hh-Gal4 TH2688 -3 -B.tif
- Figure EV4/EV4C-EV4F/Figures for statistical analysis in Figure EV4C to F/sec6 RNAi/
- Figure EV4/EV4C-EV4F/Figures for statistical analysis in Figure EV4C to F/sec6 RNAi/20230811 hh-Gal4 Exocyst RNA Wls Wg_20230812 24C hh-Gal4 Th2636 -1 -A.tif
- Figure EV4/EV4C-EV4F/Figures for statistical analysis in Figure EV4C to F/sec6 RNAi/20230811 hh-Gal4 Exocyst RNA Wls Wg_20230812 24C hh-Gal4 Th2636 -1 -B.tif
- Figure EV4/EV4C-EV4F/Figures for statistical analysis in Figure EV4C to F/sec6 RNAi/20230811 hh-Gal4 Exocyst RNA Wls Wg_20230812 24C hh-Gal4 Th2636 -2 -A.tif
- Figure EV4/EV4C-EV4F/Figures for statistical analysis in Figure EV4C to F/sec6 RNAi/20230811 hh-Gal4 Exocyst RNA Wls Wg_20230812 24C hh-Gal4 Th2636 -2 -B.tif
- Figure EV4/EV4C-EV4F/Figures for statistical analysis in Figure EV4C to F/sec6 RNAi/20230811 hh-Gal4 Exocyst RNA Wls Wg_20230812 24C hh-Gal4 Th2636 -3 -A.tif
- Figure EV4/EV4C-EV4F/Figures for statistical analysis in Figure EV4C to F/sec6 RNAi/20230811 hh-Gal4 Exocyst RNA Wls Wg_20230812 24C hh-Gal4 Th2636 -3 -B.tif
- Figure EV4/EV4C-EV4F/Figures for statistical analysis in Figure EV4C to F/sec6 RNAi/20230811 hh-Gal4 Exocyst RNA Wls Wg_20230812 24C hh-Gal4 Th2636 -4 -A.tif
- Figure EV4/EV4C-EV4F/Figures for statistical analysis in Figure EV4C to F/sec6 RNAi/20230811 hh-Gal4 Exocyst RNA Wls Wg_20230812 24C hh-Gal4 Th2636 -4 -B.tif
- Figure EV4/EV4C-EV4F/Figures for statistical analysis in Figure EV4C to F/sec6 RNAi/20230811 hh-Gal4 Exocyst RNA Wls Wg_20230812 24C hh-Gal4 Th2636 -5 -A.tif
- Figure EV4/EV4C-EV4F/Figures for statistical analysis in Figure EV4C to F/sec6 RNAi/20230811 hh-Gal4 Exocyst RNA Wls Wg_20230812 24C hh-Gal4 Th2636 -5 -B.tif
- Figure EV4/EV4C-EV4F/Figures for statistical analysis in Figure EV4C to F/sec6 RNAi/20230811 hh-Gal4 Exocyst RNA Wls Wg_20230812 24C hh-Gal4 Th2636 -6 -A.tif
- Figure EV4/EV4C-EV4F/Figures for statistical analysis in Figure EV4C to F/sec6 RNAi/20230811 hh-Gal4 Exocyst RNA Wls Wg_20230812 24C hh-Gal4 Th2636 -6 -B.tif
- Figure EV4/EV4C-EV4F/Figures for statistical analysis in Figure EV4C to F/sec6 RNAi/20230811 hh-Gal4 Exocyst RNA Wls Wg_20230815 24C hh-Gal4 sec6 Th2636 -1 -A - ╕▒▒╛.tif
- Figure EV4/EV4C-EV4F/Figures for statistical analysis in Figure EV4C to F/sec6 RNAi/20230811 hh-Gal4 Exocyst RNA Wls Wg_20230815 24C hh-Gal4 sec6 Th2636 -1 -B - ╕▒▒╛.tif
- Figure EV4/EV4C-EV4F/Statistical analysis for EV4C-EV4F.xlsx
- Figure EV5/
- Figure EV5/EV5A/
- Figure EV5/EV5A/EV5A hh-Gal4 Rab8-CA Wg.tif
- Figure EV5/EV5B/
- Figure EV5/EV5B/EV5B hh-Gal4 Rab8-CA Ehbp1RNAi Wg.tif
- Figure EV5/EV5C/
- Figure EV5/EV5C/EV5C hh-Gal4 Rab8-DN Wg.tif
- Figure EV5/EV5D/
- Figure EV5/EV5D/EV5D hh-Gal4 Rab8-DN Ehbp1RNAi Wg.tif
- Figure EV5/EV5E/
- Figure EV5/EV5E/EV5E hh-Gal4 Rab10-CA Wg.tif
- Figure EV5/EV5F/
- Figure EV5/EV5F/EV5F hh-Gal4 Rab10-CA Ehbp1RNAi Wg.tif
- Figure EV5/EV5G/
- Figure EV5/EV5G/EV5G hh-Gal4 Rab10-DN Wg.tif
- Figure EV5/EV5H/
- Figure EV5/EV5H/EV5H hh-Gal4 Rab10-DN Ehbp1RNAi Wg.tif
