# Supplementary material for: Ehbp1 orchestrates orderly sorting of Wnt/Wingless to the basolateral and apical cell membranes
Source: EMBO Rep. 2024 Oct 14;25(11):5053–79. doi: 10.1038/s44319-024-00289-1 (PMC11549480; doi:10.1038/s44319-024-00289-1)
Supplement: Supplementary file 9 — EV Figures Source Data [file 44319_2024_289_MOESM9_ESM.zip › Figure EV1/EV1A/Read me.txt]

Wild type extracellular Wg staining is the anterior region of these three images.
