# Supplementary material for: Ehbp1 orchestrates orderly sorting of Wnt/Wingless to the basolateral and apical cell membranes
Source: EMBO Rep. 2024 Oct 14;25(11):5053–79. doi: 10.1038/s44319-024-00289-1 (PMC11549480; doi:10.1038/s44319-024-00289-1)
Supplement: Supplementary file 9 — EV Figures Source Data [file 44319_2024_289_MOESM9_ESM.zip › Figure EV2/EV2B/EV2B Statistical data - Ehbp1.xlsx]

## Sheet: Sheet1
Sample 1	Ctrl Ave.		Sample 2	Ctrl Ave.		Sample 3	Ctrl Ave.		Sample 4	Ctrl Ave.		Sample 5	Ctrl Ave.
Position	Gray Value		Position	Gray Value		Position	Gray Value		Position	Gray Value		Position	Gray Value
0	34.3633		0	35.9511		0	52.8444		0	48.6333		0	39.8114
1	46.9575		1	39.4838		1	44.5556		1	53.3667		1	32.5944
2	52.9481		2	34.0218		2	47.5		2	63.5667		2	36.0849
3	49.2452		3	33.1929		3	40.4556		3	75.1		3	41.0377
4	45.401		4	39.6875		4	41.8111		4	53.4889		4	44.6462
5	50.967		5	38.2065		5	51.4444		5	40.7444		5	49.9764
6	49.2452		6	38.0435		6	53.7222		6	38.7556		6	55.4245
7	51.4859		7	40.8016		7	52.2667		7	44.4222		7	57.7123
8	52.2877		8	39.9593		8	43.4889		8	50.1556		8	65.7075
9	47.7123		9	42.4456		9	36		9	40.3111		9	63.8679
10	57.6651		10	45.9919		10	52.5556		10	33.5444		10	54.5282
11	58.9386		11	42.7581		11	62.9		11	39.1222		11	65.9197
12	54.6462		12	35.4076		12	51.3222		12	43		12	61.9104
13	46.934		13	37.2146		13	45.4667		13	49.5222		13	52.1934
14	44.0566		14	39.7282		14	48.6444		14	53.0111		14	48.8679
15	44.5048		15	43.6005		15	57.8		15	42.3333		15	43.1367
16	50.7782		16	46.9294		16	56.1222		16	35.5889		16	37.7359
17	62.217		17	49.2255		17	58.2556		17	47.1111		17	50.9197
18	62.2406		18	54.212		18	65.9667		18	57.6111		18	57.2406
19	62.217		19	55.8016		19	55.7111		19	49.8889		19	55.9906
20	63.184		20	59.7419		20	40.6778		20	44.5778		20	44.5282
21	61.816		21	54.8641		21	43.8444		21	45.7222		21	39.2689
22	51.1792		22	50.0544		22	43.9333		22	55.5667		22	38.5849
23	44.2689		23	46.0326		23	38.7667		23	57.7333		23	42.7594
24	38.6321		24	46.3315		24	43.9889		24	63.6889		24	43.2311
25	29.151		25	45.3804		25	43.7444		25	45.2111		25	48.3962
26	27.3114		26	36.8071		26	40.9111		26	41.0444		26	49.033
27	24.7406		27	35.3396		27	46.8222		27	49.1889		27	53.7029
28	26.0141		28	34.3071		28	41.3667		28	41.4778		28	49.7406
29	31.8396		29	35.5571		29	50.3		29	35.3444		29	54.6697
30	34.9293		30	41.4674		30	51.9444		30	28.9667		30	49.3396
31	37.8774		31	48.4646		31	44.0889		31	27.5		31	40.6367
32	32.0519		32	54.606		32	45.4111		32	30.6		32	44.6934
33	29.9529		33	46.5354		33	52.6222		33	46.5333		33	48.7029
34	33.8915		34	44.9456		34	50.9889		34	48.4222		34	50.9434
35	35.9906		35	47.4864		35	54.4333		35	51.0556		35	43.1133
36	33.184		36	45.3669		36	64.4889		36	62.4333		36	45.8255
37	36.1085		37	52.8396		37	60.8		37	57.6333		37	40.9434
38	42.4292		38	51.8071		38	61.5111		38	54.8889		38	37.6415
39	41.6981		39	55.2581		39	62.5556		39	54.5444		39	38.5849
40	40.0708		40	50.788		40	76.5556		40	47.4333		40	48.0425
41	49.5755		41	52.6495		41	72.3889		41	54.8889		41	51.5566
42	51.5566		42	55.7473		42	55.6778		42	49.0222		42	53.2311
43	44.5282		43	61.0463		43	52.7889		43	52.8556		43	47.0282
44	40.6133		44	61.712		44	58.5333		44	50.9556		44	43.9859
45	47.1462		45	59.2662		45	46.9889		45	55.4778		45	36.6745
46	52.6886		46	60.0271		46	41.5222		46	51.0667		46	45.3538
47	51.1085		47	63.0842		47	34.9333		47	56.1333		47	52.2641
48	51.25		48	55.625		48	41.6222		48	65.4444		48	43.2311
49	45.3538		49	52.7037		49	41.8667		49	63.4222		49	39.717
50	41.934		50	53.0162		50	48.7778		50	48.7		50	40.3066
51	40.1886		51	55.5299		51	47.9222		51	44.6111		51	42.217
52	40.8255		52	47.8396		52	43.0778		52	39.2		52	40.401
53	35.566		53	43.4646		53	37.9111		53	39.3778		53	42.4529
54	33.9151		54	52.9076		54	41.0222		54	47.0111		54	36.8396
55	40.1415		55	53.3287		55	49.0667		55	52.7889		55	31.7452
56	33.9386		56	48.8995		56	47.5111		56	57.6778		56	37.0048
57	33.6321		57	46.7255		57	51.2667		57	58.4111		57	40.5425
58	32.1934		58	47.9755		58	47.4667		58	56.7444		58	44.5519
59	36.0378		59	45.5979		59	39.1111		59	62.0333		59	53.066
60	37.3821		60	40.5162		60	41.9222		60	57.0778		60	58.066
61	41.1556		61	37.1331		61	51.8778		61	53.2111		61	58.349
62	38.0896		62	32.4049		62	38.4556		62	45.6778		62	46.9575
63	40.6133		63	34.6739		63	31.2444		63	56		63	43.9151
64	49.8114		64	39.9049		64	31.7222		64	51.3		64	55.7782
65	56.6981		65	42.2283		65	39.8778		65	38.4556		65	65.0236
66	47.099		66	45.5842		66	37.5444		66	41.6444		66	68.4434
67	42.5236		67	49.5787		67	40.1444		67	35.3778		67	66.6038
68	49.8821		68	55.3396		68	45.7		68	28		68	61.7689
69	44.5282		69	54.837		69	41.4444		69	30.7778		69	60.6367
70	44.6226		70	50.9919		70	47.0778		70	39.3889		70	59.7877
71	52.2641		71	52.4864		71	42.4889		71	42.2333		71	59.599
72	48.467		72	55.9511		72	38.6556		72	27.3889		72	59.6697
73	43.7971		73	59.375		73	50.8667		73	28.6667		73	66.4622
74	41.0614		74	67.6903		74	64.5111		74	34.5222		74	65.3303
75	47.4056		75	68.4239		75	56.5444		75	41.7778		75	55.0944
76	43.1604		76	61.5217		76	53.8111		76	40.0556		76	50.7075
77	39.717		77	54.1033		77	72.0222		77	38		77	62.099
78	47.7123		78	52.4729		78	72.2667		78	39.1		78	62.1934
79	52.5944		79	59.4701		79	57.9333		79	41.4333		79	59.4811
80	55.1651		80	74.1304		80	54.8222		80	36.2778		80	59.3867
81	52.0282		81	75.4347		81	45.1444		81	36.0111		81	58.5849
82	56.9811		82	71.9429		82	46.3111		82	28.3444		82	53.6085
83	55.1179		83	69.837		83	44.9667		83	28.8889		83	45.8019
84	63.9859		84	68.3696		84	52.0444		84	35.6		84	51.4151
85	78.4434		85	58.7229		85	57.6111		85	40.8444		85	57.5236
86	76.8632		86	52.3912		86	58.8444		86	42.9444		86	59.0094
87	70.7075		87	54.9729		87	43.9556		87	44.4		87	59.8349
88	60.8019		88	58.6685		88	46.5667		88	51.1778		88	52.4764
89	54.4104		89	56.413		89	47.4889		89	55.1556		89	45.684
90	49.5755		90	48.3287		90	48.7		90	61.2667		90	48.4434
91	44.2218		91	42.4592		91	47.1667		91	57.2444		91	47.2406
92	50.0944		92	42.8396		92	44.6778		92	40.2556		92	38.2075
93	50.401		93	41.8206		93	55.1778		93	40.5667		93	37.4529
94	44.3633		94	42.0924		94	65.7778		94	42.2333		94	40.3538
95	39.1745		95	43.0162		95	56.2667		95	42.2333		95	41.2264
96	36.3207		96	41.4266		96	61.6556		96	35.2444		96	40.8962
97	33.9622		97	49.4294		97	66		97	47.6333		97	44.9764
98	38.2311		98	49.5924		98	62.0889		98	44.7222		98	49.599
99	46.9811		99	51.8886		99	67.1889		99	46.7444		99	56.1321
100	47.099		100	50.3125		100	65.7222		100	40.3333		100	62.3585
101	46.7925		101	45.7201		101	66.4		101	37		101	62.8538
102	47.0519		102	46.5489		102	68.8667		102	47.3333		102	56.6038
103	38.1604		103	51.1005		103	52.1556		103	47.2778		103	56.5094
104	35.9198		104	50.9511		104	34.7556		104	40.5		104	51.6745
105	42.8774		105	51.3859		105	42.7556		105	38.2667		105	50.8255
106	43.184		106	55.9511		106	32.5444		106	34.6444		106	57.9245
107	43.184		107	52.731		107	36.9778		107	32.2778		107	60.967
108	40.1179		108	55.3669		108	39.6556		108	33.7556		108	61.2029
109	37.9481		109	58.9266		109	36.8556		109	32.4778		109	71.3208
110	38.4906		110	58.8315		110	47.7		110	37.4		110	66.8396
111	39.6698		111	51.6576		111	46.5111		111	33.7778		111	65.0471
112	42.7594		112	46.6848		112	51.5		112	26.5444		112	56.7689
113	51.7925		113	44.3342		113	53.1889		113	46.0111		113	53.0189
114	57.5471		114	45.2174		114	35.9		114	44.8333		114	49.2218
115	59.434		115	43.9266		115	17.6		115	44.0889		115	58.5849
116	55.9197		116	44.2527		116	15.6		116	46.4111		116	68.8915
117	52.901		117	45.8152		117	26.2889		117	41.7333		117	72.3349
118	50.3303		118	41.1005		118	44.8333		118	29.2667		118	76.5566
119	49.7406		119	46.1549		119	45.5		119	30.0556		119	79.9764
120	44.4811		120	57.2283		120	44.6222		120	42.1444		120	71.6274
121	40.8255		121	61.3179		121	44.3		121	44.7		121	62.3821
122	36.4386		122	56.5625		122	44.5222		122	39.9111		122	52.0519
123	35.3538		123	48.8859		123	63.6444		123	31.3		123	50.4481
124	40.684		124	55.4076		124	72.0889		124	28.9889		124	54.3396
125	40.8019		125	60.231		125	51.1333		125	41.0778		125	55.7548
126	42.217		126	65.394		126	43.3333		126	31.6556		126	59.717
127	48.2548		127	59.7419		127	31.0111		127	28.2222		127	53.4906
128	37.4764		128	55.9511		128	32.3222		128	40.1		128	43.2782
129	29.8585		129	57.3641		129	46.9556		129	42.0667		129	47.7359
130	37.1934		130	55.8152		130	48.8889		130	48.1667		130	50.7782
131	37.6651		131	56.2771		131	36		131	44.3222		131	55.7548
132	27.2641		132	54.4294		132	30.5		132	39.9111		132	50.4718
133	25.9906		133	53.2065		133	33.3333		133	37.9444		133	48.8444
134	31.4622		134	51.2092		134	44.8		134	42.8222		134	51.2736
135	36.1085		135	51.4537		135	49.7778		135	44.7		135	59.0094
136	46.816		136	49.7011		136	41.3444		136	51.0556		136	57.6651
137	51.2971		137	53.8859		137	36.7778		137	44.6444		137	51.1556
138	50.8019		138	51.1821		138	40.9556		138	40.7222		138	45.7548
139	49.1038		139	48.6277		139	45.5333		139	34.4778		139	42.8774
140	52.8303		140	49.2662		140	46.5889		140	47.6889		140	48.8208
141	54.1274		141	51.7527		141	44.0778		141	44.0111		141	56.25
142	54.9529		142	54.6196		142	48.7222		142	41.7		142	64.7641
143	63.2548		143	49.7283		143	67.2333		143	44.5333		143	72.6415
144	68.9386		144	48.6412		144	62.4222		144	46.6667		144	68.8915
145	68.1132		145	53.0706		145	52.9444		145	49.7333		145	59.717
146	72.8066		146	59.9321		146	50.3222		146	51.1333		146	56.0849
147	71.9811		147	53.4511		147	54.2778		147	40.4333		147	53.5377
148	67.2878		148	55.394		148	60.9444		148	35.9667		148	57.8066
149	57.4292		149	58.1521		149	57.8444		149	34.6		149	65.1886
150	54.033		150	53.7229		150	47.5333		150	30.8889		150	67.4056
151	58.6792		151	44.9592		151	37.1556		151	32.5333		151	59.5519
152	54.0566		152	45.462		152	33.1333		152	39.0111		152	55.1179
153	55		153	41.6848		153	34.1778		153	44.4667		153	58.184
154	53.6792		154	48.7364		154	38.5556		154	42.2889		154	61.3679
155	59.599		155	49.4294		155	37.0222		155	53.4222		155	58.3962
156	56.7218		156	46.3723		156	42.4444		156	48.2		156	45.7782
157	51.8867		157	40.9919		157	40.8778		157	46.4889		157	47.4056
158	54.3633		158	35.6114		158	36.6222		158	41.6444		158	51.6274
159	57.9952		159	43.3016		159	29.5333		159	49.2778		159	40.1179
160	55.3774		160	51.9701		160	30.8889		160	53.5444		160	28.0896
161	50.5189		161	57.038		161	35.5333		161	43.6		161	30.2122
162	52.3585		162	58.981		162	31.8889		162	36.4444		162	37.3585
163	51.816		163	54.9729		163	42.9333		163	40.0444		163	46.1085
164	49.3633		164	55.462		164	48.6667		164	41.1778		164	45.6133
165	44.1745		165	54.1169		165	41.9222		165	39.9889		165	45.4245
166	41.8867		166	51.4266		166	42.9222		166	36.0889		166	48.3962
167	50.7075		167	48.6412		167	58.8		167	40.4		167	52.6415
168	58.8444		168	48.913		168	63.4667		168	47.5889		168	54.6226
169	56.0614		169	48.9946		169	63.5		169	46.4444		169	50.6604
170	60		170	48.3016		170	68.4778		170	57.8222		170	55.9197
171	54.2218		171	43.6549		171	64.6333		171	61.5222		171	54.6462
172	52.9952		172	49.0354		172	61.0444		172	55.7		172	52.2877
173	52.3821		173	46.3588		173	61.0667		173	47.3444		173	51.3444
174	51.6038		174	41.6169		174	62.1111		174	44.6556		174	50.5896
175	61.9811		175	47.4185		175	43.6556		175	46.3444		175	58.3019
176	63.184		176	56.0463		176	42.1222		176	39.5889		176	52.4056
177	63.9859		177	62.5136		177	45.7333		177	46.0222		177	45.849
178	67.5		178	70.1495		178	54.9333		178	49.1222		178	47.1697
179	72.3821		179	71.5625		179	49.6222		179	52.8		179	50.4245
180	72.783		180	67.0787		180	45.8667		180	45.5778		180	54.6462
181	68.2311		181	62.5136		181	34.9556		181	39.8444		181	53.75
182	55.283		182	50.3533		182	30.9333		182	44.5333		182	51.816
183	50.8255		183	43.7636		183	45.5333		183	35.4778		183	45.7311
184	56.6274		184	47.4185		184	46.0556		184	37.0333		184	48.3726
185	52.5708		185	49.8777		185	39.6778		185	48.9		185	52.1934
186	50.3066		186	45.3533		186	40.3333		186	50.9222		186	58.7971
187	51.7452		187	39.6468		187	49.2889		187	54.2889		187	59.434
188	59.3867		188	37.2963		188	37.8		188	47.7222		188	49.0566
189	57.9481		189	42.1467		189	53.0667		189	39.7222		189	45.7548
190	53.8915		190	46.6984		190	46.6889		190	31.6444		190	45.1415
191	55.1179		191	50.9919		191	63.4667		191	41.8667		191	43.4434
192	56.1556		192	55.6386		192	73.3889		192	38.4667		192	43.349
193	47.4529		193	50.4213		193	71.4667		193	35.7333		193	39.1745
194	47.1226		194	46.1549		194	48.8222		194	39.9889		194	35.9198
195	53.2311		195	43.8723		195	33.7		195	42.5889		195	31.8396
196	51.533		196	46.6169		196	51.6556		196	34.2889		196	34.5755
197	48.3726		197	46.1141		197	56.3111		197	46.3111		197	31.1085
198	46.1085		198	41.5625		198	54.5444		198	42.4778		198	30.1886
199	48.1133		199	45.4484		199	58.7444		199	39.8778		199	27.1698
200	44.8349		200	45.625		200	57.9556		200	49.2		200	22.0755
201	47.0048		201	37.9213		201	51.7222		201	43.2333		201	33.1604
202	44.316		202	39.4294		202	40.6		202	45.0889		202	40.401
203	47.8066		203	46.5217		203	43.7111		203	41.6778		203	43.4434
204	47.099		204	48.6821		204	51.6778		204	42.6222		204	35.1415
205	49.3633		205	50.3669		205	44.1889		205	42.1333		205	34.1981
206	53.2075		206	51.7391		206	61.7222		206	24.2111		206	35.8726
207	52.2641		207	61.3588		207	64.3889		207	32.1		207	35.4718
208	49.0803		208	64.2391		208	52.3444		208	47.6889		208	41.4859
209	49.8114		209	57.0652		209	47.5889		209	40.6444		209	48.467
210	49.2452		210	46.6984		210	45.5		210	17.9		210	52.3585
211	51.6745		211	44.0896		211	45.1778		211	21.8556		211	53.0425
212	47.4529		212	47.1875		212	48.4111		212	34.8556		212	53.184
213	48.7971		213	48.7364		213	57.1444		213	37.1556		213	58.7264
214	45.6133		214	43.8859		214	73.1889		214	40.7667		214	55.4245
215	43.1367		215	34.1304		215	75.3333		215	47.9556		215	47.8774
216	38.5614		216	34.212		216	67.2889		216	48.3556		216	47.6415
217	36.4622		217	35.1495		217	65.4		217	39.8222		217	42.9718
218	33.0189		218	41.0463		218	62.4667		218	42.4778		218	43.9623
219	35.1179		219	46.6304		219	69.3222		219	52.2667		219	53.2311
220	37.9952		220	47.8261		220	66.6333		220	57.2778		220	65.4481
221	36.6038		221	42.2283		221	64.6111		221	72.7444		221	70.4952
222	38.4434		222	38.4239		222	65.1889		222	67.6		222	71.2971
223	32.6179		223	38.9537		223	64.3556		223	64.0556		223	53.349
224	31.7452		224	44.606		224	67.2556		224	52.5667		224	45.283
225	29.8585		225	52.3505		225	74.6667		225	38.3111		225	38.0189
226	28.6792		226	56.4402		226	68.8		226	44.6556		226	37.0282
227	32.4056		227	50.7609		227	59.9889		227	44.3778		227	36.934
228	43.066		228	50.8967		228	59.1889		228	35.6556		228	37.0755
229	33.2311		229	52.7854		229	54.0889		229	48.9667		229	37.1934
230	30.4952		230	48.8451		230	50.9333		230	52.5667		230	35.7548
231	45.967		231	53.8451		231	65.9444		231	44.5		231	29.6226
232	58.349		232	57.663		232	75.4889		232	44.2778		232	31.5094
233	51.934		233	59.9321		233	80.8556		233	35.5111		233	38.9386
234	51.9811		234	66.7799		234	84.1333		234	44.7111		234	45.9906
235	53.7029		235	68.6685		235	67.5222		235	49		235	54.4104
236	52.4529		236	69.7146		236	52.5333		236	49.9444		236	58.7264
237	59.6462		237	70.6114		237	49.0667		237	55.4333		237	61.7452
238	63.7971		238	65.4484		238	50.9667		238	63.7333		238	67.0519
239	55		239	53.0299		239	57.5222		239	58.6333		239	62.099
240	58.5141		240	48.8723		240	54.8667		240	51.8		240	54.2452
241	77.2406		241	42.5		241	62.8556		241	52.5		241	55.9197
242	65.3538		242	43.2609		242	64.2778		242	55.1333		242	58.2548
243	49.8114		243	47.2011		243	63.6778		243	50.2		243	58.1367
244	47.6651		244	41.0598		244	61.4		244	46.5		244	45.9197
245	53.6085		245	40.0271		245	47.5		245	52.1778		245	49.8821
246	53.3019		246	40.1902		246	38.7444		246	52.5444		246	46.0614
247	48.5141		247	53.3696		247	32.7333		247	66.9778		247	36.651
248	50.283		248	67.5271		248	29.1889		248	79.1444		248	25.6604
249	56.4151		249	79.0625		249	39.3		249	73.1667		249	19.3867
250	53.5614		250	72.5136		250	35.2333		250	72.5778		250	23.8915
251	58.8444		251	51.25		251	34.6667		251	73.4667		251	31.533
252	61.816		252	36.5625		252	38.7556		252	50.6889		252	27.1226
253	43.1133		253	32.7446		253	56.9222		253	39.0333		253	20.0944
254	33.6321		254	30.7745		254	69.1667		254	34.7556		254	24.9056
255	31.1085		255	32.1331		255	56.9889		255	45.1667		255	28.9859
256	26.0141		256	31.2907		256	45.9444		256	40.0556		256	30.9434
257	25.3538		257	26.7799		257	54.9		257	31.2889		257	28.7264
258	29.9764		258	32.6766		258	60.9667		258	34.0889		258	29.6226
259	32.0519		259	46.7799		259	53.6111		259	38.3556		259	31.7925
260	34.9764		260	44.1848		260	55.5667		260	32.3111		260	34.8114
261	44.3633		261	40.2446		261	40.1778		261	36.7667		261	28.7029
262	52.9245		262	37.1196		262	33.4778		262	37.3667		262	22.3114
263	52.4292		263	37.0924		263	39.4		263	41.0111		263	18.9151
264	56.9575		264	45.1766		264	49.4		264	48.3111		264	20.7075
265	57.1462		265	55.163		265	61.1222		265	46.5222		265	20.3538
266	52.4529		266	54.8234		266	51.1111		266	38.7556		266	31.0849
267	43.2311		267	53.0435		267	32.6556		267	27.6778		267	35.4245
268	43.5377		268	48.0299		268	27.2889		268	26.8444		268	32.9481
269	41.7689		269	47.9076		269	28.1667		269	27.5667		269	33.6321
270	34.9293		270	46.6169		270	32.3222		270	31.0111		270	29.8349
271	32.8066		271	44.5652		271	35.5556		271	26.7889		271	25.2359
272	27.9952		272	44.1033		272	39.0667		272	31.3111		272	23.5614
273	18.2311		273	43.3967		273	38.2778		273	24.4333		273	25.1886
274	21.0141		274	36.3044		274	31.9111		274	33.1		274	20.1415
275	34.3396		275	33.5463		275	37.3778		275	27.0778		275	20.9434
276	37.6651		276	37.0787		276	30.8889		276	31.8778		276	27.7359
277	30.1415		277	34.212		277	32.5667		277	44.4778		277	29.3396
278	33.8679		278	27.1739		278	44.9444		278	42.0667		278	24.7406
279	36.2029		279	25.2174		279	34.6444		279	43.5333		279	24.5282
280	37.4293		280	28.8179		280	31.8889		280	35.8		280	30.0944
281	46.8633		281	32.4321		281	37.2111		281	43.1111		281	34.599
282	48.6792		282	37.9891		282	34.2667		282	58.4556		282	42.2877
283	52.0519		283	42.106		283	38.5667		283	57.0667		283	42.6651
284	37.3585		284	45.9783		284	34.8444		284	58.5		284	48.349
285	27.6179		285	43.6412		285	39.8556		285	55.2667		285	52.5708
286	28.0189		286	37.6495		286	46.7778		286	44.9		286	55.5896
287	25.5896		287	37.1196		287	47.6889		287	47.7444		287	55.8726
288	22.6886		288	33.7771		288	58.0222		288	60.7444		288	51.1321
289	22.0048		289	36.5218		289	61.0556		289	60.0444		289	44.3396
290	15.5189		290	38.8451		290	46.9556		290	48.6889		290	37.8302
291	16.3444		291	36.6848		291	42.9111		291	45.0667		291	29.2218
292	22.3114		292	34.7963		292	43.6		292	45.1		292	23.2311
293	26.8396		293	33.8179		293	49.9		293	45.7889		293	22.6415
294	29.5755		294	29.2391		294	37.2778		294	33.5556		294	26.3444
295	33.5378		295	27.5544		295	42.7111		295	30.9333		295	28.066
296	36.2736		296	32.1468		296	54.0222		296	21.0444		296	29.6462
297	33.7029		297	36.7662		297	60.1667		297	15.5111		297	34.9764
298	41.7452		298	37.8396		298	56.9444		298	30.0444		298	36.3679
299	55.5189		299	34.9321		299	58.4222		299	31.5778		299	29.3867
300	61.6745		300	36.8479		300	39.3333		300	33.2111		300	29.5282
301	58.8444		301	39.4294		301	29.8889		301	35.9111		301	30.3302
302	50.2359		302	45.4891		302	37.0333		302	42.9222		302	36.9811
303	43.2548		303	59.2255		303	47.3556		303	48.9111		303	39.3633
304	38.4198		304	48.8588		304	59.8111		304	48.8556		304	42.6179
305	30.2122		305	40.5299		305	57.0222		305	49.0778		305	48.1604
306	24.8585		306	34.8234		306	40.9556		306	53.6667		306	59.434
307	24.033		307	32.1331		307	42.2333		307	49.7889		307	68.0896
308	20.8019		308	31.9157		308	37.3222		308	32.5333		308	65
309	17.5		309	35.3669		309	29.8667		309	40.9		309	67.4056
310	21.1321		310	38.8723		310	28.5556		310	54.0778		310	53.5849
311	25.8255		311	39.2527		311	32.2778		311	48.5889		311	41.2736
312	29.4575		312	37.8396		312	30.6		312	59.4222		312	39.6462
313	34.3633		313	37.1468		313	33.2222		313	46.6111		313	35.7782
314	32.2406		314	34.4701		314	35.0889		314	36.3		314	33.2311
315	28.2782		315	28.8859		315	42.3333		315	39.5111		315	30.684
316	33.1604		316	28.1657		316	42.7556		316	37.5556		316	32.5471
317	45.7311		317	36.5081		317	33.3778		317	38.3667		317	33.184
318	43.9859		318	45.625		318	40.7889		318	50.6		318	28.7736
319	44.9056		319	54.7011		319	45.7667		319	53.5333		319	26.5802
320	50.2594		320	55.8016		320	59.5333		320	46.2111		320	32.0282
321	48.7264		321	63.6685		321	60.6111		321	39.1222		321	40.0708
322	42.0755		322	68.1658		322	63.2444		322	39.7222		322	38.5849
323	40.3066		323	61.9294		323	77.0444		323	37.4556		323	37.2406
324	35.9906		324	54.0081		324	59.4889		324	34.2556		324	53.5377
325	39.033		325	55.7201		325	50.4		325	41.2444		325	51.0614
326	43.9623		326	56.9429		326	37.8333		326	47.9		326	41.4151
327	41.0141		327	57.0787		327	27.5111		327	44.2667		327	38.3019
328	33.9859		328	58.4783		328	21.8111		328	30.8333		328	36.6274
329	26.2736		329	59.144		329	25.1		329	36.4778		329	47.2877
330	19.3633		330	54.1984		330	29.4222		330	41.3667		330	55.8726
331	19.1274		331	46.019		331	41.4222		331	26.4444		331	58.8208
332	29.2452		332	41.3451		332	45.4		332	23.8333		332	60.684
333	33.9151		333	39.5245		333	50.7444		333	37.5556		333	55.1886
334	27.0048		334	37.3777		334	57.0889		334	42.9444		334	52.4292
335	29.6698		335	38.8179		335	51.8667		335	45.4444		335	49.3867
336	38.8915		336	41.2636		336	47.5222		336	46.3333		336	44.7877
337	42.2877		337	33.1794		337	49.8222		337	58.0556		337	40.3538
338	49.1038		338	30.2854		338	46.0111		338	50.7111		338	36.8633
339	60.5896		339	41.2229		339	43.5444		339	48.0333		339	32.7122
340	65.684		340	46.6848		340	45.3778		340	39.7111		340	23.4198
341	62.3349		341	46.4946		341	40.7		341	44.9333		341	19.2452
342	61.7689		342	41.1685		342	43.2444		342	49.1111		342	19.4104
343	55.7548		343	36.8071		343	43.4222		343	28.8		343	17.1934
344	50.5425		344	42.4321		344	40.4778		344	20.8778		344	15
345	47.0755		345	47.8669		345	41.8889		345	29.7778		345	13.6792
346	49.9764		346	47.8533		346	41.9778		346	44.4556		346	16.9104
347	57.5944		347	46.0326		347	32.9333		347	33.7111		347	22.783
348	63.467		348	41.481		348	40.0333		348	25.8667		348	21.1321
349	63.7264		349	38.1114		349	40.6222		349	21.6		349	20.283
350	59.6462		350	42.8396		350	23.6444		350	22.5889		350	29.0094
351	71.7925		351	46.5354		351	25.3444		351	19.2889		351	38.6556
352	66.5566		352	48.8723		352	28.9667		352	28.1556		352	32.783
353	64.9764		353	45.9239		353	43.2111		353	28.9111		353	35.1651
354	62.8303		354	48.2065		354	35.6111		354	37.6556		354	43.2782
355	60.3066		355	50.8287		355	27.6333		355	43.7667		355	53.0189
356	51.1321		356	48.0979		356	21.4333		356	52.3778		356	60.566
357	47.3585		357	51.875		357	28.1889		357	47.4333		357	60.4245
358	39.6462		358	59.0489		358	26.3222		358	45.7111		358	46.7925
359	35.7548		359	56.8886		359	26.2889		359	51.7444		359	43.7264
360	32.783		360	49.144		360	20.6222		360	48.0889		360	42.7123
361	36.0141		361	45.3804		361	29.8667		361	47.5111		361	41.7218
362	41.6038		362	45.9646		362	42.8222		362	43.4111		362	35.2122
363	40.6604		363	38.4375		363	36.0111		363	51.9556		363	46.2971
364	41.3444		364	34.3206		364	31.8556		364	53.5778		364	54.1981
365	34.5048		365	30.4348		365	34.3444		365	45.2556		365	56.9575
366	31.816		366	31.7935		366	43.5778		366	33.8444		366	59.4104
367	33.2311		367	37.731		367	45.4333		367	37.9556		367	46.9811
368	35.0236		368	32.337		368	57.6889		368	39.5222		368	32.7122
369	38.2075		369	28.1114		369	72.2111		369	38.5556		369	31.651
370	47.5708		370	20.9646		370	54.8444		370	26.8		370	29.4811
371	48.5614		371	18.913		371	41.5333		371	24.5889		371	27.6415
372	48.5377		372	21.9157		372	39.9667		372	20.3222		372	23.2311
373	52.3585		373	27.0652		373	43.0556		373	14.6778		373	19.1274
374	51.9575		374	32.3641		374	37.8444		374	14.6889		374	13.2311
375	47.9481		375	36.8071		375	33.5667		375	21.7778		375	20.566
376	48.8915		376	41.1005		376	28.3111		376	27.9333		376	22.9245
377	40.1886		377	38.5463		377	27.2444		377	25.9111		377	22.9952
378	41.0849		378	34.7826		378	27.4222		378	25.1222		378	21.8633
379	38.9151		379	36.8071		379	26.5222		379	34.3444		379	18.6085
380	33.5141		380	39.4838		380	20.5333		380	46.7667		380	25.401
381	31.2971		381	39.3206		381	20.3333		381	47.1111		381	23.7029
382	28.7971		382	44.0761		382	29.0556		382	54.2889		382	20.5425
383	25.8962		383	46.9294		383	21.8		383	57.4		383	23.5378
384	23.7736		384	36.1412		384	33.1889		384	53.4111		384	26.4386
385	24.7878		385	34.4294		385	44.1889		385	52.6333		385	34.7878
386	22.8774		386	32.3098		386	41.2222		386	37.8222		386	40.5189
387	17.9245		387	30.4484		387	54.1111		387	24.6111		387	41.1085
388	16.6037		388	26.6169		388	52.8111		388	19.3556		388	49.8585
389	22.8302		389	26.875		389	49.2333		389	26.3667		389	46.2029
390	30.967		390	25.9239		390	41.5778		390	24.9444		390	39.5755
391	31.2971		391	28.2609		391	41.9222		391	31.6778		391	39.2218
392	38.9859		392	28.8859		392	45.1444		392	32.0444		392	39.6462
393	40.7075		393	26.6984		393	52.2444		393	33.7556		393	41.7452
394	39.151		394	26.2636		394	31.3333		394	38.3444		394	40.0471
395	35.0707		395	18.7093		395	25.9111		395	31.4667		395	41.6274
396	35.0944		396	20.1359		396	29.9889		396	31.5889		396	47.1462
397	39.5519		397	25.8287		397	39.4778		397	32.6222		397	42.901
398	41.2736		398	25.6386		398	41.4111		398	33.4333		398	38.4434
399	43.2075		399	26.0598		399	44.7444		399	32.2556		399	32.6886
400	38.8444		400	28.0162		400	42.7667		400	35.3111		400	24.6698
401	33.6556		401	34.7282		401	21.3333		401	40.4333		401	23.3255
402	25.849		402	37.2282		402	21.4333		402	42.8778		402	17.9245
403	33.1133		403	36.7255		403	28.5889		403	46.9556		403	16.2971
404	37.099		404	41.1685		404	23.3		404	33.6667		404	19.9056
405	30.0708		405	45.625		405	22.2		405	24.3333		405	22.4764
406	29.1038		406	48.3424		406	34.4		406	23.3556		406	23.3726
407	36.6981		407	49.5516		407	47.4111		407	20.2444		407	20.967
408	40.8962		408	41.0463		408	44.8		408	20.2778		408	19.434
409	36.934		409	33.7229		409	34.4889		409	25.7667		409	28.3019
410	30.4481		410	36.8614		410	27.0556		410	37.2222		410	31.1321
411	32.8066		411	38.7907		411	29.3444		411	31.0333		411	27.4292
412	32.8066		412	42.8533		412	32.6778		412	29.1111		412	26.6274
413	30.4245		413	42.731		413	40.6889		413	30.8		413	26.4622
414	23.9622		414	36.5354		414	27.9222		414	32.3556		414	24.7406
415	26.9811		415	31.6169		415	19.6667		415	31.8444		415	36.4386
416	31.7925		416	30.4348		416	29.0889		416	28.7111		416	50.3066
417	33.184		417	31.413		417	33.8111		417	32.5556		417	50.3774
418	29.6934		418	33.0706		418	30.9556		418	43.4		418	47.1462
419	35.5425		419	35.2854		419	38.3556		419	43.1222		419	44.7406
420	37.099		420	40.4484		420	53.3778		420	43.8556		420	40.1415
421	40.6604		421	40.6521		421	38.0889		421	46.9222		421	36.6274
422	39.9529		422	43.4104		422	23.3667		422	46.9333		422	35.6367
423	36.3679		423	41.2636		423	15.2556		423	43.0111		423	36.7452
424	37.4056		424	38.5463		424	22.3333		424	37.1		424	40.4952
425	28.9151		425	44.1304		425	34.7222		425	34.9222		425	29.9764
426	28.349		426	49.538		426	28.8111		426	36.6778		426	37.1462
427	37.6415		427	35.9239		427	20.7		427	34.2889		427	40.283
428	39.2452		428	28.1794		428	16.6667		428	34.2		428	40.3774
429	43.5849		429	33.0979		429	15.2		429	32.6778		429	48.9859
430	40.2123		430	32.1739		430	19.5		430	22.7222		430	52.4292
431	40		431	32.4321		431	26.3556		431	20.4		431	53.1604
432	41.0849		432	27.5951		432	22.8778		432	18.6556		432	46.6274
433	44.151		433	23.0706		433	31.1667		433	13.6444		433	53.7736
434	58.4197		434	24.538		434	39.1		434	11.9		434	59.4811
435	59.8349		435	27.5271		435	33.1778		435	18.3111		435	54.2925
436	58.6556		436	29.9185		436	29.9778		436	15.8333		436	49.316
437	41.1321		437	29.5109		437	30.7222		437	22.7889		437	54.3867
438	32.4293		438	29.8641		438	23.9333		438	43.2		438	60.3538
439	37.1698		439	34.6604		439	24.5333		439	56.7222		439	58.8915
440	39.5755		440	34.3479		440	25.9778		440	52.3556		440	62.8538
441	46.533		441	39.769		441	34.3444		441	39.6333		441	57.901
442	41.1792		442	41.5217		442	29.4667		442	43.0778		442	49.0803
443	40.2359		443	36.1821		443	30.0889		443	45.1333		443	36.8396
444	37.9952		444	37.2419		444	29.7889		444	40.2889		444	43.9151
445	34.1745		445	40		445	33.1889		445	41.9		445	45.849
446	32.6886		446	41.5761		446	21.6778		446	40.2333		446	37.4529
447	29.2925		447	46.7527		447	24.3667		447	31.2556		447	39.7641
448	27.0282		448	52.2011		448	33.6556		448	32.6111		448	46.4386
449	27.0519		449	57.4864		449	35.5333		449	34.5889		449	47.217
450	24.9056		450	56.1685		450	18.7556		450	24.8556		450	42.3114
451	30.1651		451	48.3831		451	18.5222		451	25.1667		451	35.1415
452	39.1745		452	44.4429		452	14.7111		452	22.2333		452	27.217
453	47.4529		453	38.3152		453	28.4111		453	26.8111		453	21.533
454	38.9859		454	37.9348		454	27.8889		454	28.3222		454	21.8633
455	35.1886		455	43.6685		455	26.9889		455	30.9444		455	27.3821
456	29.3633		456	45.9783		456	23.5		456	47.1222		456	32.4529
457	28.8208		457	49.2799		457	22.2		457	40.6444		457	36.8867
458	30.2359		458	44.3886		458	27.4444		458	34.5556		458	32.5
459	28.7736		459	37.731		459	22.9556		459	26.5		459	31.9575
460	35.5189		460	35.2446		460	29.1444		460	27.5778		460	34.3396
461	40.5896		461	35.394		461	27.4556		461	37.9667		461	31.934
462	42.5		462	35.4484		462	25.6889		462	48.0333		462	33.4198
463	46.4386		463	33.6412		463	35.5333		463	50.5333		463	38.6085
464	32.783		464	29.3206		464	35.3111		464	59.7333		464	49.3396
465	31.0849		465	34.3206		465	32.4333		465	57.6667		465	46.9575
466	41.0614		466	40.4891		466	43.9111		466	50.9444		466	44.9292
467	41.7452		467	44.1848		467	35.6333		467	28.2333		467	38.7736
468	37.8302		468	47.0787		468	31.2222		468	31.4444		468	37.5471
469	32.099		469	45.3804		469	34.8444		469	36.3444		469	44.2218
470	32.0282		470	43.2338		470	26.7111		470	32.3111		470	50.3774
471	41.5094		471	37.9484		471	21.2778		471	33.9556		471	53.75
472	46.8867		472	34.144		472	16.5889		472	30.7667		472	55.4245
473	49.9292		473	38.1929		473	21.2333		473	27.8889		473	41.0377
474	62.8774		474	35.7473		474	23.2222		474	36.9778		474	32.0048
475	61.0849		475	27.4593		475	36.5667		475	42.0222		475	27.2641
476	57.5		476	25.1902		476	39.2444		476	40.7222		476	27.783
477	47.5944		477	27.5		477	33.0889		477	37.7222		477	33.0425
478	44.2689		478	28.3424		478	32.0333		478	38.5333		478	40.7548
479	40.7075		479	34.7826		479	25.6		479	45.5667		479	39.8821
480	36.9104		480	37.7718		480	26.0111		480	45.8778		480	39.8821
481	43.2782		481	40.0951		481	26.4667		481	43.0667		481	41.6981
482	52.1697		482	43.8588		482	26.8111		482	40.4444		482	35.4245
483	51.3208		483	44.1169		483	31.8778		483	38.2778		483	38.0189
484	50.1651		484	41.6304		484	18.2222		484	30.5333		484	46.8396
485	48.4197		485	40.2037		485	17.4222		485	23.7556		485	50.283
486	47.7123		486	44.4294		486	18.4778		486	26.2111		486	48.75
487	46.0849		487	47.1739		487	26.0444		487	30.6		487	39.3867
488	36.6274		488	46.9294		488	30.3111		488	30.6667		488	33.0189
489	34.3867		489	50.1902		489	32.6667		489	37.1778		489	45.283
490	38.5141		490	51.6984		490	28.9778		490	34.4889		490	52.6651
491	42.0048		491	50.2717		491	26.0333		491	31.0222		491	51.6981
492	38.6085		492	49.8098		492	27.7333		492	28.6222		492	53.5614
493	38.349		493	47.8804		493	33.7333		493	27.9778		493	51.6274
494	33.6321		494	41.3315		494	29.1		494	32.5778		494	50.3066
495	42.0048		495	35.4484		495	30.9667		495	33.7667		495	46.1321
496	52.4292		496	39.9185		496	36.6111		496	51.6556		496	46.8633
497	63.1133		497	41.9973		497	31.9778		497	51.2667		497	43.7736
498	66.1556		498	47.269		498	24.0667		498	44.0333		498	52.4056
499	72.6886		499	52.3505		499	20.3111		499	38.1667		499	54.6226
