# Supplementary material for: Ehbp1 orchestrates orderly sorting of Wnt/Wingless to the basolateral and apical cell membranes
Source: EMBO Rep. 2024 Oct 14;25(11):5053–79. doi: 10.1038/s44319-024-00289-1 (PMC11549480; doi:10.1038/s44319-024-00289-1)
Supplement: Supplementary file 9 — EV Figures Source Data [file 44319_2024_289_MOESM9_ESM.zip › Figure EV2/EV2C/EV2C Statistical data - wt sensor.xlsx]

## Sheet: Sheet1
Sample 1	Ctrl Ave.		Sample 2	Ctrl Ave.		Sample 3	Ctrl Ave.
Position	Gray Value		Position	Gray Value		Position	Gray Value
0	9.65333		0	10.1933		0	9.82
1	9.56667		1	10.32		1	9.58
2	8.87667		2	10.92		2	9.62333
3	9.59667		3	10.54		3	10.39
4	10.21		4	9.89333		4	11.12
5	10.49		5	10.09		5	11.3233
6	10.52		6	10.2033		6	10.8233
7	10.55		7	10.1767		7	10.1733
8	10.7167		8	10.56		8	10.2067
9	10.4867		9	10.41		9	10.13
10	10.35		10	10.7733		10	10.1133
11	10.4233		11	10.4667		11	10.27
12	10.7767		12	9.71333		12	10.1
13	10.5333		13	9.90333		13	10.3133
14	10.49		14	9.6		14	10.65
15	10.4		15	9.37667		15	10.7267
16	9.88333		16	9.34		16	10.92
17	10.4567		17	10.05		17	10.6767
18	10.5933		18	10.9033		18	10.2433
19	9.92		19	9.83667		19	10.1067
20	9.88		20	9.60667		20	10.0433
21	9.62667		21	9.98667		21	10.5167
22	9.24		22	10.9667		22	10.5533
23	8.86		23	10.5567		23	10.4467
24	8.92667		24	10.0833		24	9.89667
25	9.2		25	10.09		25	9.73667
26	9.44333		26	10.6367		26	9.70333
27	9.65		27	10.8767		27	10.0567
28	9.79333		28	10.35		28	10.0233
29	9.80333		29	10.1667		29	10.39
30	9.74667		30	9.59		30	10.5167
31	9.96		31	10.2967		31	10.3867
32	10.1133		32	9.74667		32	9.97333
33	9.48333		33	10.22		33	9.96
34	9.28333		34	10.21		34	9.55667
35	9.37333		35	10.46		35	9.58
36	9.79333		36	10.04		36	9.92
37	9.92333		37	9.9		37	10.07
38	9.64667		38	10.41		38	10.3067
39	9.50667		39	10.26		39	10.5567
40	10.2733		40	9.78333		40	10.9233
41	10.4567		41	9.71		41	10.6467
42	10.1333		42	9.69333		42	10.2667
43	9.65333		43	9.90667		43	10.1867
44	9.28333		44	10.8		44	10.79
45	9.34667		45	10.2333		45	10.7433
46	9.30333		46	9.85		46	10.95
47	9.36667		47	9.85667		47	10.9967
48	9.28667		48	10.04		48	10.8433
49	10.04		49	10.9367		49	10.32
50	10.3367		50	11.2933		50	9.64
51	10.5567		51	11.0667		51	9.11
52	10.2867		52	11.0333		52	9.08
53	10.2767		53	10.38		53	9.29333
54	10.1367		54	10.51		54	9.43
55	9.54667		55	10.58		55	9.47
56	9.61667		56	10.0433		56	9.76
57	9.64333		57	9.89333		57	9.89333
58	9.47		58	9.37333		58	9.36333
59	9.85		59	9.05		59	9.55
60	9.51		60	8.84667		60	9.78667
61	9.48667		61	8.86333		61	9.36667
62	9.83333		62	8.9		62	9.05333
63	9.56667		63	9.23667		63	9.73667
64	9.44667		64	9.55		64	10.45
65	9.25333		65	10.4433		65	10.3367
66	9.27		66	10.4567		66	10.6633
67	9.98		67	9.97667		67	11.2133
68	10.2167		68	9.21		68	11.12
69	9.95667		69	8.89667		69	11.05
70	9.90667		70	9.69667		70	10.7933
71	10.8067		71	9.22333		71	10.65
72	10.5233		72	9.17667		72	10.7
73	10.2433		73	9.31		73	10.4233
74	10.1667		74	9.03		74	9.37667
75	10.16		75	9.37667		75	9.37
76	10.4367		76	9.6		76	9.99333
77	10.8367		77	9.93333		77	9.87667
78	11.0033		78	8.95333		78	10.4333
79	10.4567		79	9.21333		79	10.3033
80	10.38		80	10.1367		80	9.66
81	10.7133		81	10.31		81	10.0967
82	10.7233		82	10.68		82	10.59
83	10.7567		83	10.1833		83	10.6833
84	10.53		84	9.63		84	10.7933
85	10.4		85	9.75333		85	9.99667
86	10.2133		86	10.5667		86	9.71667
87	9.78667		87	9.96		87	10.58
88	9.76333		88	10.2		88	10.78
89	9.96667		89	9.75667		89	10.6067
90	10.2433		90	9.41667		90	10.63
91	10.4067		91	10.38		91	10.6933
92	10.08		92	9.67		92	10.1967
93	9.93333		93	9.45333		93	9.84
94	9.37667		94	9.57		94	9.74
95	9.04		95	9.66667		95	9.89667
96	9.61667		96	10.1133		96	9.95667
97	10.0033		97	10.8		97	10.39
98	10.2		98	9.91333		98	10.91
99	10.16		99	9.21333		99	10.9867
100	10.37		100	8.93333		100	10.47
101	10.0567		101	9.54333		101	10.12
102	10.1333		102	10.7933		102	10.7667
103	10.3367		103	11.38		103	11.3233
104	10.36		104	10.8		104	10.4233
105	10.4533		105	10.3033		105	10.7267
106	10.22		106	10.5967		106	11.3167
107	10.6167		107	10.06		107	10.9533
108	10.4433		108	9.25		108	10.9167
109	10.0767		109	10.2733		109	10.2833
110	9.76333		110	11.3333		110	10.6433
111	10.5733		111	11.1067		111	10.6767
112	10.49		112	9.81		112	10.94
113	9.95		113	9.27667		113	10.57
114	10.0667		114	9.85		114	10.0533
115	10.1067		115	9.8		115	9.64667
116	10.47		116	10.76		116	9.44
117	10.7667		117	10.6833		117	9.23667
118	10.5		118	9.77333		118	9.64667
119	10.6833		119	9.08		119	9.95667
120	10.47		120	10.0233		120	10.0733
121	10.0533		121	11.2333		121	10.6367
122	9.84		122	10.8267		122	10.4533
123	9.93667		123	10.9467		123	9.96667
124	10.2133		124	10.3833		124	10.6133
125	10.11		125	10.8333		125	11.5167
126	10.7067		126	11.3733		126	11.6133
127	11.4667		127	10.1233		127	11.1433
128	12.0367		128	10.2167		128	11.3533
129	11.6733		129	10.4367		129	11.85
130	11.3067		130	10.13		130	12.2533
131	11.3733		131	10.14		131	11.4867
132	11.1433		132	10.9867		132	11.52
133	11.1733		133	11.4533		133	11.5433
134	10.7433		134	11.1633		134	11.0633
135	11.3433		135	10.61		135	10.5233
136	11.29		136	10.9967		136	10.8
137	10.9333		137	10.5533		137	10.0867
138	10.64		138	10.2267		138	9.46667
139	11.4833		139	10.65		139	9.68333
140	11.2033		140	10.8267		140	10.3367
141	10.5167		141	10.9233		141	10.8167
142	10.2967		142	11.09		142	11.53
143	10.13		143	9.87333		143	11.2567
144	10.26		144	9.42		144	10.4333
145	10.4533		145	9.58333		145	10.42
146	10.7533		146	9.66333		146	10.5533
147	10.9333		147	9.72		147	10.5
148	10.48		148	10.1967		148	10.3067
149	9.9		149	11.24		149	9.46333
150	10.4333		150	11.0533		150	8.89667
151	10.0567		151	11.3033		151	9.33667
152	9.62333		152	11.9833		152	10.0933
153	9.36		153	11.9733		153	10.4133
154	9.84667		154	10.3733		154	10.9133
155	9.9		155	9.89		155	10.8133
156	9.94667		156	10.8133		156	10.7133
157	10.48		157	10.9133		157	10.3
158	10.1233		158	10.9		158	9.62667
159	10.1633		159	11.33		159	9.75333
160	10.6067		160	10.2233		160	10.09
161	10.67		161	9.82		161	10.2033
162	10.8233		162	11.05		162	10.19
163	10.7667		163	11.4267		163	9.97333
164	10.4433		164	11.1933		164	10.6467
165	10.6067		165	10.2933		165	11.7733
166	11.1633		166	10.3033		166	12.1
167	11.61		167	10.1133		167	12.0733
168	11.9233		168	9.96667		168	11.46
169	12.1567		169	9.73667		169	11.03
170	12.55		170	9.6		170	10.7467
171	13		171	10.7		171	11.0133
172	12.43		172	10.8633		172	11.0367
173	12.1633		173	10.4967		173	10.6833
174	12.14		174	10.43		174	10.27
175	11.7833		175	9.89		175	11.05
176	10.8833		176	9.95		176	10.7467
177	10.5133		177	10.3567		177	11.18
178	10.67		178	10.1733		178	10.99
179	10.5933		179	9.39		179	11.24
180	10.8767		180	10.8833		180	11.3067
181	11.0633		181	11.4567		181	10.45
182	11.2233		182	11.89		182	10.6733
183	10.66		183	11.7833		183	10.95
184	10.7967		184	11.14		184	10.9667
185	10.88		185	10.61		185	10.89
186	10.38		186	10.63		186	10.6467
187	10.8133		187	10.63		187	10.7767
188	10.6333		188	10.8933		188	11.2433
189	10.3867		189	10.6233		189	11.0533
190	11.11		190	10.4333		190	10.5333
191	11.36		191	11.1567		191	9.88667
192	11.2333		192	12.07		192	9.75
193	11.33		193	11.3733		193	9.71333
194	11.1367		194	11.2333		194	10.4733
195	11.58		195	11.1367		195	10.6633
196	11.63		196	10.4567		196	10.16
197	10.9467		197	10.4167		197	10.18
198	10.9033		198	10.77		198	9.89333
199	11.3167		199	11.1333		199	9.84667
200	11.1767		200	9.15		200	10.32
201	10.9033		201	10.01		201	10.89
202	10.4133		202	10.4833		202	10.7367
203	9.92		203	9.98667		203	10.9933
204	10.3033		204	10.5167		204	11.5433
205	10.7433		205	11.12		205	11.3733
206	10.23		206	10.4667		206	11.3233
207	10.14		207	11.48		207	11.14
208	10.4333		208	10.33		208	11.2067
209	10.0833		209	9.92667		209	11.14
210	10.7767		210	10.5067		210	10.8133
211	10.7733		211	10.6		211	10.5333
212	10.3633		212	10.8267		212	10.7933
213	10.86		213	11.1467		213	11.0367
214	11.26		214	10.6567		214	10.9733
215	11.0167		215	10.5767		215	10.7833
216	10.9733		216	10.1767		216	10.5467
217	10.7		217	10.64		217	10.5033
218	10.24		218	11.21		218	11.3533
219	9.93333		219	10.78		219	11.6133
220	9.98		220	10.84		220	11.1933
221	10.0767		221	10.59		221	10.88
222	9.89		222	10.3233		222	10.56
223	9.81		223	10.12		223	10.3467
224	10.2933		224	9.98333		224	9.62667
225	10.3667		225	9.77		225	9.52667
226	10.0733		226	10.2233		226	10.1933
227	9.89667		227	9.55667		227	10.2367
228	9.86333		228	8.82667		228	9.98
229	9.38667		229	9.11667		229	9.12333
230	9.17		230	9.96		230	8.56667
231	9.3		231	10.5167		231	9.01667
232	8.75333		232	9.38		232	9.05333
233	8.87		233	8.34333		233	9.59333
234	9.68333		234	8.87		234	9.97333
235	9.44333		235	9.53		235	9.91333
236	9.11667		236	9.25		236	9.87333
237	9.61667		237	7.79		237	8.93333
238	9.45667		238	7.84		238	9.2
239	9.25333		239	8.64333		239	9.59333
240	9.19667		240	8.71		240	9.44333
241	8.92		241	9.34667		241	9.09333
242	8.99		242	9.38667		242	8.87
243	9.11667		243	8.94		243	9.05
244	9.61		244	8.02		244	8.92333
245	9.38		245	8.49		245	7.99333
246	9.01		246	8.67		246	8.16333
247	9.27333		247	7.71333		247	8.75
248	9.15667		248	7.95333		248	8.69
249	8.73667		249	8.34		249	8.53667
250	8.31333		250	8.65		250	8.73
251	8.54		251	8.09333		251	9.31667
252	8.53667		252	8.32333		252	8.78667
253	8.49333		253	8.22333		253	8.16667
254	8.06333		254	7.62333		254	8.52667
255	7.96333		255	8.53		255	9.24
256	7.70667		256	8.84333		256	9.13333
257	7.76667		257	8.29333		257	8.68333
258	8.07667		258	7.91667		258	8.63667
259	8.16667		259	8.58		259	8.76
260	8.49333		260	8.28333		260	9.05667
261	8.37667		261	8.31		261	8.73
262	8.63		262	8.19		262	8.54
263	8.88333		263	8.65333		263	8.40667
264	9.03667		264	7.86667		264	8.36667
265	8.97667		265	7.63		265	8.45
266	8.2		266	7.28333		266	8.63333
267	8.11333		267	7.21333		267	8.71
268	8.92333		268	7.62333		268	9.08
269	9.02		269	7.60667		269	9.98
270	8.51667		270	8.13333		270	9.86333
271	8.04333		271	8.47		271	9.23333
272	7.89667		272	8.07667		272	8.55
273	7.85		273	8.32333		273	8.79667
274	7.81667		274	8.36333		274	8.71667
275	8.19667		275	7.70333		275	8.47
276	8.53667		276	8.02333		276	8.78667
277	8.71333		277	7.97333		277	9.57333
278	8.67333		278	7.80333		278	9.34667
279	9.39333		279	7.38333		279	8.89
280	9.03		280	8.02		280	8.58667
281	8.77		281	7.97		281	9.09
282	8.42333		282	8.09667		282	9.07
283	8.32667		283	8.2		283	8.88667
284	8.57667		284	8.37667		284	9.01667
285	8.36667		285	8.64		285	8.90667
286	8.16		286	8.83333		286	8.88
287	8.46333		287	8.25		287	9.08333
288	8.71667		288	7.95667		288	8.75
289	8.78667		289	7.58		289	8.28333
290	8.61667		290	7.79		290	7.86667
291	8.46667		291	8.47333		291	7.74333
292	8.86		292	8.06333		292	8.22667
293	8.45667		293	7.67333		293	8.12
294	8.16667		294	7.76		294	7.96
295	8.03		295	8.14667		295	7.91333
296	7.92		296	7.94		296	7.27333
297	8.02333		297	7.97		297	7.78333
298	8.16333		298	7.88333		298	8.52667
299	7.77		299	8.04333		299	8.24333
300	8.90333		300	7.52		300	8.05333
301	8.97333		301	7.15333		301	7.79
302	8.82		302	7.60333		302	8.21333
303	9.00333		303	7.59667		303	8.49667
304	8.39333		304	7.70333		304	8.59667
305	7.78		305	7.62667		305	8.85333
306	7.57667		306	7.54333		306	9.16667
307	7.97		307	7.83667		307	9.02333
308	8.25667		308	7.64333		308	9.18
309	7.78		309	7.16		309	9.24333
310	8.04333		310	7.43		310	8.45
311	7.84667		311	7.01		311	8.62
312	8.13667		312	7.43		312	9.29333
313	8.22		313	7.72		313	9.21667
314	8.66333		314	7.86		314	9.24
315	8.04		315	8.58		315	9.66333
316	7.7		316	8.83		316	9.49333
317	7.72667		317	7.83667		317	9.20667
318	7.73333		318	7.08		318	8.58
319	7.8		319	7.63333		319	8.58333
320	8.21		320	7.73667		320	8.78333
321	8.28667		321	7.87		321	8.27333
322	8.51		322	8.28667		322	8.25
323	8.13		323	7.91333		323	8.79
324	8.22667		324	7.96		324	9.07333
325	8.6		325	8.40667		325	9.18
326	8.06		326	7.82667		326	8.89
327	8.13		327	7.48		327	9.11
328	8.08667		328	8.14		328	8.91
329	8.03		329	8.3		329	8.97333
330	7.82333		330	8.58333		330	9.32667
331	8.37333		331	8.30667		331	9.60333
332	8.15		332	8.02667		332	9.86
333	8.15		333	7.96333		333	9.44333
334	7.85667		334	8.22		334	10.0033
335	7.75333		335	7.74		335	10.5167
336	7.73333		336	7.92		336	9.70667
337	7.66333		337	8.44667		337	8.86667
338	8.04667		338	8.22333		338	8.85333
339	8.01667		339	7.57667		339	9.26333
340	7.95333		340	7.31667		340	8.80667
341	7.96		341	7.85		341	8.51
342	7.89667		342	8.64667		342	8.67667
343	7.92		343	8.13		343	9.03667
344	8.38		344	8.30333		344	8.81333
345	8.41667		345	8.14667		345	8.66
346	7.84		346	8.52		346	8.76667
347	7.92		347	7.89333		347	8.94
348	7.85333		348	7.96667		348	9.12667
349	8.03333		349	7.93667		349	9.52667
350	8.45667		350	8.05		350	9.59
351	8.74667		351	7.56667		351	9.57333
352	8.93333		352	7.71333		352	9.27
353	8.72333		353	7.70667		353	9.27667
354	8.71667		354	8.32667		354	9.17
355	8.49333		355	9.21		355	9.32
356	8.55333		356	8.90667		356	9.34
357	8.66		357	8.44		357	9.31
358	8.42		358	7.55333		358	9.80667
359	8.52333		359	8.12		359	9.76
360	8.56333		360	9.17667		360	9.55
361	8.62667		361	8.09333		361	9.68333
362	8.59333		362	7.57667		362	10.2967
363	9.43		363	7.52667		363	9.68
364	9.55		364	7.46		364	9.32667
365	9.26333		365	8.20333		365	9.81
366	8.76		366	8.38		366	10.6033
367	8.35333		367	7.58		367	10.3933
368	8.10667		368	7.54		368	9.76667
369	8.04		369	8.15667		369	9.83
370	9.02667		370	8.11		370	9.63
371	8.86		371	8.13		371	9.24
372	9.07667		372	8.22667		372	9.17333
373	8.58		373	8.48		373	9.18333
374	8.11333		374	7.89667		374	9.31667
375	8.59333		375	7.66667		375	9.04
376	8.23333		376	8.68		376	8.94333
377	8.03667		377	8.35		377	9.22
378	8.23333		378	7.54333		378	8.88667
379	8.75667		379	8.19		379	8.55667
380	9.44667		380	8.35333		380	8.79
381	9.16333		381	7.81667		381	8.99333
382	8.74667		382	7.68333		382	8.60667
383	8.40333		383	7.74667		383	8.32
384	9.04		384	8.62		384	8.09333
385	9.06667		385	9.11667		385	8.11333
386	8.45		386	8.93333		386	8.16333
387	8.61		387	9.01333		387	8.07333
388	8.98667		388	9.28		388	8.21667
389	8.88		389	8.85667		389	8.40667
390	9.05333		390	8.32333		390	8.57
391	9.36333		391	8.32667		391	8.89
392	9.16333		392	9.09333		392	8.93
393	9.19		393	9.21333		393	9.18667
394	9.12667		394	8.47667		394	9.02667
395	9.08333		395	8.41333		395	9.18
396	8.58333		396	8.73667		396	9.51333
397	8.08333		397	9.49		397	9.45333
398	8.11		398	10.0133		398	9.07333
399	7.87333		399	8.88333		399	9.2
400	7.66667		400	8.19333		400	9.42333
401	8.62		401	8.42667		401	9.38
402	8.76333		402	8.76333		402	8.9
403	9.20333		403	9.19333		403	8.77333
404	9.35		404	8.31667		404	8.45
405	8.58333		405	8.30333		405	8.24333
406	8.35		406	8.56667		406	8.63667
407	8.60667		407	8.50333		407	9.09333
408	8.48333		408	8.59		408	9.19333
409	8.15		409	9.16		409	9.08333
410	8.39667		410	8.77		410	9.01
411	9.03333		411	8.46		411	9.05333
412	9.10667		412	8.24333		412	9.18
413	8.84333		413	8.31		413	9.24
414	8.59		414	8.43		414	9.10333
415	8.76333		415	9.73333		415	8.45
416	9.23667		416	9.43		416	8.43667
417	9.43667		417	8.72		417	8.92667
418	9.1		418	8.77667		418	9.30333
419	9.34		419	9.15		419	9.93333
420	9.47		420	9.34667		420	9.54
421	9.37		421	9.10667		421	8.66667
422	9.02333		422	8.97		422	8.20667
423	9.27667		423	8.92667		423	8.31
424	9.10667		424	8.82		424	8.81333
425	8.9		425	9.50333		425	8.67333
426	8.78333		426	9.86667		426	9.05667
427	8.82333		427	10.0667		427	8.80333
428	8.3		428	9.38333		428	8.16667
429	8.38333		429	9.45333		429	8.88333
430	8.63333		430	9.3		430	9.19333
431	8.20333		431	9.37		431	9.17
432	8.58		432	8.9		432	8.87
433	9.02333		433	9.59667		433	8.88
434	9.35333		434	9.47333		434	8.75
435	9.37667		435	9.36333		435	8.26333
436	9.02		436	9.02		436	7.85
437	9.88		437	9.45667		437	8.30667
438	10.01		438	9.74333		438	8.93333
439	8.93		439	10.0533		439	9.03333
440	8.64667		440	9.23667		440	8.79667
441	8.78333		441	9.36333		441	8.53667
442	9.04333		442	9.89		442	8.42333
443	9.24333		443	9.57		443	8.03667
444	9.17667		444	9.33667		444	7.67667
445	9.60333		445	9.53667		445	8.22333
446	9.6		446	10.27		446	8.90333
447	9.20333		447	10.35		447	8.86
448	8.92		448	10.17		448	8.65
449	9.26667		449	10.1933		449	8.34333
450	9.54333		450	9.06667		450	8.09
451	9.75		451	8.80667		451	8.13333
452	9.40667		452	9.37333		452	8.26333
453	9.61667		453	9.06667		453	8.10667
454	9.48		454	8.53		454	8.28333
455	9.26333		455	8.34667		455	8.84333
456	8.97333		456	9.47333		456	9.26
457	8.97667		457	10.1433		457	9.52
458	9.06		458	9.29		458	9.55333
459	8.71333		459	8.87		459	9.53667
460	8.50667		460	8.34		460	9.82667
461	8.70667		461	9.45333		461	9.44667
462	8.97667		462	9.72667		462	9.38667
463	8.67667		463	9.33333		463	8.97
464	8.62		464	8.96667		464	8.83333
465	9.03333		465	9.03667		465	9.08333
466	9.20333		466	9.69		466	8.78333
467	9.26		467	9.5		467	8.51333
468	9.4		468	9.81333		468	8.11667
469	9.51		469	9.14667		469	8.20667
470	8.98667		470	9.58		470	8.86333
471	9.01667		471	9.54333		471	9.10667
472	9.74		472	9.20333		472	9.03667
473	9.55		473	9.22333		473	9.07667
474	8.76		474	8.63		474	8.88
475	8.73333		475	8.07333		475	8.81
476	8.73333		476	8.97		476	8.71
477	8.82		477	8.96333		477	8.49667
478	9.00667		478	9.06		478	8.46333
479	9.21		479	8.36		479	8.95
480	8.29667		480	9.73		480	9.33667
481	7.93667		481	10.2533		481	9.71333
482	8.44		482	8.9		482	9.15
483	8.85333		483	9.3		483	8.43333
484	8.95		484	9.53333		484	9.15333
485	9.08		485	9.04		485	9.61333
486	8.78		486	8.79667		486	9.97
487	9.12		487	8.19		487	9.04667
488	9.29333		488	8.49		488	8.44333
489	9.22		489	8.78667		489	8.83667
490	9.35		490	8.27667		490	8.62
491	9.26333		491	9.51		491	8.24
492	8.98		492	9.56		492	7.86
493	8.97333		493	9.48		493	7.91667
494	9.04667		494	9.32667		494	7.60667
495	8.68		495	9.68667		495	7.24333
496	8.66333		496	9.62667		496	7.76333
497	8.91		497	9.63333		497	8.30667
498	9.44		498	9.76		498	7.97
499	9.37333		499	9.45		499	7.94667
