# Supplementary material for: Ehbp1 orchestrates orderly sorting of Wnt/Wingless to the basolateral and apical cell membranes
Source: EMBO Rep. 2024 Oct 14;25(11):5053–79. doi: 10.1038/s44319-024-00289-1 (PMC11549480; doi:10.1038/s44319-024-00289-1)
Supplement: Supplementary file 9 — EV Figures Source Data [file 44319_2024_289_MOESM9_ESM.zip › Figure EV2/EV2D/EV2D Statistical data - mut sensor.xlsx]

## Sheet: Sheet1
Sample 1	Ctrl Ave.		Sample 2	Ctrl Ave.		Sample 3	Ctrl Ave.
Position	Gray Value		Position	Gray Value		Position	Gray Value
0	14.4533		0	16.0714		0	10.6667
1	13.6933		1	14.8929		1	11.537
2	13.84		2	14.6071		2	11.2222
3	14.2133		3	16.9107		3	12.8519
4	14.52		4	21.4286		4	12.0926
5	14.3467		5	23.4821		5	12.8148
6	14.2133		6	22.9643		6	13.2037
7	14.5867		7	22.7321		7	12.5185
8	15.6667		8	22.25		8	12.4815
9	15.6133		9	20.1429		9	11.8333
10	14.04		10	18.7321		10	12.0741
11	11.7867		11	18.2143		11	13.4815
12	11.0933		12	17.2143		12	11.6296
13	12.6		13	16.5		13	9.5741
14	14.12		14	15.6964		14	10.537
15	14.84		15	13.9464		15	13.1852
16	15.48		16	11.9821		16	10.3333
17	14.8		17	12.2321		17	8.537
18	12.4533		18	14.25		18	6.6667
19	10.9467		19	14.5		19	8.0556
20	10.12		20	14.4643		20	9.2407
21	10.4		21	14.5714		21	7.6111
22	12.28		22	14.9643		22	8.5
23	14.4267		23	15.0536		23	9.7778
24	14.6		24	14.1786		24	9.9074
25	14.24		25	12.8214		25	11.6296
26	14.4533		26	10.8929		26	12.2963
27	15.36		27	11.7857		27	13.6481
28	17.84		28	15.7143		28	10.0185
29	19		29	18.5179		29	8.8519
30	17.9467		30	18.4286		30	9.6852
31	15.3867		31	16.0893		31	13.4259
32	13.4533		32	13.3929		32	12.8704
33	13.7333		33	12.5714		33	11.6296
34	15.44		34	13.3571		34	9.9074
35	16.5333		35	13.75		35	7.6852
36	14.8		36	14.7321		36	5.7222
37	12.7467		37	15.6607		37	7.2778
38	13.2667		38	15.5		38	10.8519
39	15.04		39	15.6964		39	11.1852
40	15.9733		40	17.3571		40	12.5
41	15.4267		41	18.1607		41	13.5185
42	14.8267		42	16.375		42	10.2778
43	15.2267		43	12.9464		43	8.7037
44	16.7333		44	11.0179		44	10.5185
45	16.8133		45	10.75		45	12.5
46	16.2933		46	12.0714		46	11.963
47	17.36		47	14.6071		47	9.9444
48	19.5867		48	18.1607		48	11.8148
49	19.1733		49	21.3036		49	14.037
50	16.3467		50	21.1607		50	11.9815
51	13.8133		51	18.375		51	10.5741
52	12.9333		52	16.5		52	11.4444
53	12.4133		53	16		53	10.537
54	11.5333		54	15.4464		54	9.5185
55	10.84		55	14.3393		55	9.0185
56	12.5067		56	13.8929		56	11.1852
57	16.6667		57	13.4107		57	10.7407
58	18.8133		58	13.3214		58	13.2593
59	17.88		59	15.0536		59	11
60	17.1733		60	16.7143		60	8.037
61	17.4133		61	17.5714		61	10.8889
62	18.1067		62	17.1071		62	13.2037
63	18.3867		63	14.4643		63	9.2037
64	17.12		64	11.5536		64	8.1667
65	14.48		65	11.0357		65	9.0556
66	11.7867		66	13.2679		66	9.6667
67	11.0267		67	14.8214		67	9.9444
68	11.6		68	13.875		68	13.1111
69	11.3467		69	11.0357		69	15.7222
70	11.1333		70	10.1964		70	14.1481
71	11.4133		71	10.8393		71	10.6852
72	10.7867		72	11.3929		72	7.7222
73	10.6933		73	11.6071		73	8.0556
74	10.4667		74	11.0536		74	10.2222
75	11.1333		75	13.0179		75	11.7963
76	14.0267		76	14.8571		76	12.5
77	16.8133		77	15.0357		77	9.4259
78	17.0267		78	16.2143		78	10.4815
79	15.8133		79	16.5		79	9.963
80	15.3067		80	14.0179		80	7.1667
81	16.8933		81	12.4464		81	10.9074
82	18.9467		82	13.2321		82	9.8704
83	18.7867		83	14.5357		83	9.4815
84	18.2533		84	14.6964		84	10.1111
85	17.88		85	14.1429		85	13.1667
86	16.9333		86	12.375		86	13.3148
87	16.7067		87	10.5714		87	9.463
88	16.0133		88	10.5714		88	10.8519
89	15.6667		89	11.3214		89	14.2778
90	15.5333		90	13.3571		90	12.1111
91	17.3867		91	15.0357		91	12.2407
92	18.9067		92	13.9464		92	13.0926
93	15.0933		93	12.4821		93	10.1667
94	11.0533		94	12.4107		94	10.963
95	10.96		95	12.4821		95	11.2222
96	12.04		96	14.5179		96	9.7407
97	13.1467		97	18.6429		97	9.3333
98	13.7333		98	21.2679		98	9.4259
99	13.4933		99	20.3571		99	10.7778
100	12.7067		100	17.1786		100	9.8704
101	12.68		101	14.4821		101	10.1852
102	13.7333		102	14.7321		102	8.5926
103	14.3867		103	15.875		103	10.3704
104	15.5333		104	15.2321		104	11.2963
105	17.36		105	13.7857		105	8.1481
106	18.32		106	14.125		106	7.8333
107	16.7333		107	15.3929		107	7.8704
108	14.6267		108	14.6429		108	8.3519
109	14.3467		109	13.9107		109	7.6667
110	12.4667		110	14.3036		110	9.5
111	9.4667		111	16.875		111	11.3889
112	8.3867		112	18.3571		112	12.5556
113	7.36		113	18.9107		113	11.5
114	6.1467		114	19.1429		114	11.9444
115	6.44		115	18.0357		115	11.4074
116	6.9867		116	17.4107		116	10.7593
117	7.9467		117	17.9286		117	11.5556
118	10.2267		118	18.1429		118	10.2037
119	10.9867		119	17.1071		119	11.3704
120	10.1333		120	15.1071		120	11.3333
121	10.2933		121	14.3036		121	9.1296
122	10.84		122	14.4286		122	8.6481
123	12.6267		123	13.1607		123	8.2778
124	14.6		124	12.2679		124	8.5741
125	15.52		125	11.625		125	10.5185
126	15.52		126	12.1607		126	8.8333
127	15.6		127	13.6071		127	7.8889
128	15.3467		128	15.9286		128	7.8704
129	14.1867		129	17.0179		129	8.7778
130	12.24		130	16.2679		130	8.9259
131	10.2933		131	16.5179		131	8.9815
132	9.5067		132	16.75		132	9.3333
133	9		133	16.0893		133	7.4815
134	8.6933		134	15.0357		134	14.0741
135	9.84		135	13.25		135	12.4074
136	11.6533		136	11.6429		136	10.0741
137	12.9733		137	10.1964		137	11.1852
138	14.3867		138	9.9643		138	12.1296
139	15.0533		139	11.125		139	10.8889
140	12.96		140	12.625		140	11.7037
141	11.5733		141	14.3571		141	11.0926
142	12.9067		142	13.8929		142	9.8519
143	14.52		143	11.2679		143	10.037
144	13.7733		144	9.3036		144	9.2963
145	11.2933		145	9.4464		145	10.1111
146	9.8933		146	10.8393		146	10.3519
147	10.0667		147	11.5536		147	8.2407
148	10.56		148	11.1964		148	10.6296
149	11.1867		149	10.3036		149	13.537
150	10.1467		150	10.4821		150	11.7963
151	8.24		151	12.375		151	12.6111
152	8.28		152	14.8571		152	12.5926
153	9.0533		153	15		153	10.5556
154	9.08		154	13.1964		154	9.0185
155	8.8667		155	12.5714		155	12.963
156	9.4667		156	11.7857		156	12.1111
157	11.52		157	10.125		157	11.0185
158	13.9867		158	9.0357		158	8.6667
159	15.1333		159	7.9643		159	9.1667
160	14.76		160	6.3929		160	11.1852
161	14.1467		161	6.7143		161	14.7037
162	14.2267		162	7.1607		162	13.8519
163	15.4533		163	6.7857		163	13.0556
164	15.6933		164	6.4643		164	13.6296
165	15.3733		165	6.6429		165	12.5
166	14.4		166	7.8929		166	11.0556
167	13.4		167	9.125		167	12.7037
168	13.1467		168	9.5		168	11.5926
169	14.0133		169	9.8571		169	10.7963
170	14.4667		170	11.0893		170	11.463
171	13.08		171	13.0536		171	15.5926
172	12.56		172	13.1071		172	15.7222
173	13.6533		173	13.0179		173	16.1111
174	13.0133		174	13.2143		174	13.8148
175	11.0667		175	13.2321		175	11.5741
176	9.32		176	14.5893		176	12.9259
177	9.7067		177	15.2143		177	12.1111
178	11.08		178	15.625		178	14.5
179	11.68		179	16.5893		179	14.6481
180	11.8267		180	17.3929		180	14.1852
181	11.6267		181	18.8036		181	10.7593
182	10.3067		182	18.6429		182	11.5556
183	9.64		183	17.5893		183	11.2037
184	9.44		184	17.5714		184	10.7963
185	11.52		185	16.8929		185	11.9074
186	15.76		186	15.7143		186	13.2407
187	17.1333		187	14.875		187	11.8333
188	15.36		188	14.4464		188	13.4444
189	13.3867		189	15.3929		189	14.7407
190	11.5467		190	15.9107		190	13.3889
191	9.24		191	15.0179		191	12.6667
192	8.5467		192	13.1429		192	11.7222
193	9.2933		193	11.6429		193	11.8519
194	10.7733		194	10.6429		194	10.6296
195	12.6		195	9.9107		195	12.1852
196	12.92		196	8.8571		196	12.4074
197	12.72		197	8.4107		197	13.2963
198	13.2267		198	9.6786		198	15.2407
199	13.9467		199	12.4643		199	16.3148
200	15.2267		200	14.0714		200	12.7222
201	15.36		201	15.2321		201	13.5741
202	13.3467		202	17.0357		202	14.2407
203	11.96		203	18.4286		203	17.8704
204	12.9733		204	17.5714		204	17.7963
205	13.5333		205	15.0179		205	14.963
206	12.56		206	13.6964		206	13.1667
207	12.5333		207	13.6964		207	16.1481
208	14.36		208	14.7679		208	15.2037
209	15.92		209	12.8929		209	10.7778
210	15.6667		210	10.1429		210	10.9444
211	14.2533		211	9.4643		211	10.1481
212	14.32		212	9		212	9
213	15.88		213	9.2321		213	9.6852
214	16.7467		214	9.9821		214	12.3704
215	17.2		215	9.6786		215	10.5
216	16.1467		216	9.4286		216	12.2778
217	14.3067		217	9.1786		217	10.6296
218	14.4267		218	9.9464		218	11.6111
219	15.8267		219	11.9821		219	12.7963
220	16.12		220	12.5357		220	10.1852
221	15.3067		221	10.625		221	7.7037
222	13.9467		222	9.7143		222	7.6296
223	13.4		223	10.7857		223	8.0556
224	12.1867		224	11.4821		224	9.5185
225	10.96		225	11.8929		225	10
226	10.5733		226	12.7143		226	13.1852
227	10.76		227	14.0357		227	13.7222
228	11.32		228	14.2143		228	11.3889
229	12.2667		229	12.7143		229	10.0185
230	13.1067		230	11.4464		230	10.6111
231	12.0533		231	11.5893		231	9.537
232	11.7067		232	13.5		232	10.537
233	10.8267		233	15.5893		233	10.5
234	10.2		234	16.7321		234	8.6667
235	11.96		235	15.5536		235	10.537
236	14.2133		236	12.4286		236	8.0185
237	15.3733		237	11.0893		237	10.037
238	15.7067		238	11.4286		238	10.7037
239	15.3733		239	12.8571		239	9.963
240	14.64		240	14.2143		240	10.7963
241	15.2533		241	14.6071		241	11.2963
242	15.04		242	13.4286		242	12.6296
243	13.2667		243	11.8214		243	12.537
244	12.2133		244	11.4643		244	13.5185
245	12.2667		245	12.1607		245	11.7407
246	14.16		246	13.1429		246	9.2407
247	15.64		247	13.0536		247	8.037
248	15.4667		248	12.8929		248	11.1481
249	15.64		249	13.9821		249	11.3333
250	15.9067		250	14.8393		250	11.2407
251	14.6		251	13.4286		251	10.1667
252	12.0933		252	10.5179		252	9.7593
253	11.0533		253	8.8214		253	8.5926
254	11.2667		254	9.4643		254	7.2963
255	11.4133		255	10.8929		255	6.963
256	10.76		256	12.1429		256	7.4074
257	10		257	12		257	6.7963
258	9.5067		258	10.2857		258	6.3333
259	10.3333		259	9.8036		259	8.3519
260	10.8667		260	9.5357		260	9.7222
261	10.28		261	9.6071		261	8.3704
262	9.2667		262	9.5		262	6.7963
263	8.5467		263	9.9286		263	8.8519
264	9.7733		264	11.1071		264	10.5926
265	10.3867		265	11.7143		265	11.5741
266	9.84		266	11.6607		266	13.5
267	10.12		267	10.4821		267	13.2778
268	11.88		268	8.625		268	14.963
269	13.4		269	7.9286		269	13.8704
270	13.1333		270	8.6786		270	12.463
271	12.96		271	10.0893		271	9.6852
272	14.3067		272	11.0357		272	9
273	15.6533		273	11.7143		273	11.963
274	16.36		274	11.4821		274	10.0556
275	16.3067		275	10.5		275	6.9259
276	15.36		276	10.0357		276	8.1667
277	14.0933		277	11.5893		277	8.9259
278	12.4133		278	13.2321		278	10.7037
279	11.4667		279	12.7679		279	10.3519
280	11.2933		280	10.9643		280	8.1111
281	11.36		281	9.2143		281	9.4444
282	10.4133		282	7.9821		282	11.963
283	9.8533		283	8.3393		283	11.0185
284	10.3067		284	8.2857		284	8.2593
285	10.7867		285	7.4464		285	7.5556
286	10.7467		286	7.6607		286	8.7778
287	9.8		287	9.0357		287	8.0185
288	9.5867		288	10.375		288	9.5556
289	10.52		289	10.5714		289	11.8333
290	11.8267		290	10.8214		290	10.7407
291	12.6		291	11.9286		291	11.9815
292	14.4133		292	13.25		292	9.0741
293	16.6933		293	14.2857		293	9.0185
294	16.6133		294	13.0179		294	8.8333
295	15.4		295	11.3393		295	9.7593
296	15.4133		296	10.625		296	9.963
297	16.5067		297	10.5893		297	11.0741
298	16.4267		298	10.0357		298	10.8704
299	15.2267		299	11.0179		299	12.0185
300	15.8		300	13.5		300	9.4259
301	15.4933		301	13.8036		301	9.7407
302	15.44		302	13.3393		302	11.9074
303	15.88		303	13.2679		303	12.2963
304	15.16		304	11.7143		304	12.6111
305	15.1733		305	11.0893		305	12.0556
306	14.8267		306	13.2857		306	12.2593
307	13.3067		307	15.1607		307	13.7593
308	13.5867		308	15.8214		308	11.2222
309	13.3467		309	14.3036		309	9.5185
310	11.7067		310	12.3214		310	8.8704
311	10.8		311	10.375		311	11.9444
312	11.5733		312	9.375		312	13.0185
313	12.32		313	10.875		313	12.2963
314	12.4933		314	11.4821		314	10.2222
315	12.6533		315	11.6429		315	11.0185
316	12.12		316	12.1429		316	11.4444
317	11.0133		317	11.6429		317	10.2963
318	10.36		318	11.5536		318	9.463
319	10.9467		319	11.6607		319	10.3333
320	10.7867		320	10.6786		320	10.2407
321	11.0133		321	10.4464		321	6.9444
322	13.2667		322	10.1607		322	7.0926
323	15.0133		323	8.25		323	8.8333
324	14.96		324	8.0714		324	6.8889
325	15.0667		325	9.75		325	7.2963
326	14.1467		326	11.3036		326	8.1481
327	12.1067		327	11.6786		327	11.0741
328	11.1867		328	11.7857		328	11.5926
329	11.3867		329	11.0536		329	10.4815
330	11.68		330	9.6786		330	10.9815
331	10.4933		331	9.6071		331	8.4444
332	10.5467		332	11.2143		332	5.6852
333	12.5333		333	13.9107		333	9.6852
334	13.7733		334	16.25		334	8.3889
335	14.5467		335	15.2143		335	8.4815
336	14.5467		336	12.1429		336	11
337	13.8		337	9.75		337	11.1852
338	13.1333		338	8.5893		338	8.3704
339	12.3333		339	9.625		339	8.9444
340	10.4133		340	10.875		340	10.0741
341	8.9867		341	10.875		341	11.7963
342	9.4533		342	10.875		342	11.6111
343	11.12		343	11.1964		343	10.2407
344	14.1067		344	11.7321		344	11.037
345	17.2		345	11.7857		345	10.0556
346	18.5467		346	10.5714		346	9.5185
347	17.2133		347	9.6964		347	10.2222
348	15.6267		348	10.9286		348	7.6111
349	14.0667		349	12.0714		349	9.6852
350	13.8533		350	11.4107		350	9.5741
351	14.6667		351	10.0536		351	10.5741
352	14.48		352	8.9821		352	10.7963
353	14.72		353	8.6964		353	8.4815
354	15.3733		354	9.5893		354	11.0926
355	15.36		355	10		355	10.9074
356	14.8667		356	10.0714		356	11.9444
357	14.52		357	10.2321		357	12.8333
358	16.1867		358	10.2679		358	10.6667
359	17.4133		359	11.0357		359	9.3148
360	16.28		360	11.2321		360	5.7778
361	14.3733		361	9.6786		361	6.2222
362	12.2933		362	8.6964		362	6.3148
363	12.12		363	9.8393		363	9.1481
364	13.9733		364	12.0179		364	9.6667
365	14.9733		365	13.6429		365	7.4259
366	13.84		366	14.125		366	8.0926
367	12.0267		367	12.5		367	6.8333
368	12.1333		368	10.0893		368	11.1111
369	13.4		369	7.7857		369	11.8889
370	12.7333		370	7.5714		370	10.4444
371	12.1867		371	9.0357		371	9.037
372	11.8533		372	10.2679		372	10.3148
373	11.9467		373	11.0893		373	9.0926
374	13.48		374	11.3929		374	8.1852
375	14.8133		375	11.4286		375	9.2593
376	13.2933		376	10.7143		376	11.2222
377	10.0933		377	9.6786		377	12.3704
378	9.2		378	9.7857		378	10.6667
379	10.9733		379	9.8036		379	9.9259
380	11.96		380	8.875		380	8.6667
381	11.8133		381	8.9464		381	11.7407
382	13.7867		382	9.5357		382	11.2963
383	15.2933		383	11.1607		383	9.3519
384	14.4133		384	12.4643		384	10.963
385	13.1867		385	14.2857		385	10.7593
386	11.8133		386	15.1964		386	11.1852
387	11.8133		387	14.6607		387	8.7222
388	13.7333		388	14.1071		388	9.1667
389	14.6		389	13.1071		389	11.2407
390	14.9467		390	12.5893		390	14.2593
391	15.0933		391	12.3214		391	11.2778
392	14		392	10.8393		392	8.4259
393	12.8533		393	9.0179		393	8.4259
394	11.2267		394	7.9643		394	11.5
395	9.5067		395	8.3393		395	11.5741
396	9.6		396	10.1607		396	11.8519
397	9.52		397	11.4464		397	11.9259
398	8.5867		398	12.125		398	10.1852
399	7.6267		399	15.1071		399	7.4444
400	6.6267		400	15.1607		400	8.2222
401	6.9333		401	12.8929		401	8.2593
402	8.2667		402	13.1607		402	12.3889
403	9.2267		403	14.0714		403	13.963
404	10.08		404	13.7143		404	9.8704
405	10.56		405	12.8214		405	7.3519
406	10.0533		406	12.3929		406	10.7778
407	8.2267		407	12.4643		407	10.0926
408	7.4933		408	11.7143		408	8.7778
409	8.7333		409	10.6071		409	8.2593
410	10.8933		410	9.6786		410	6.0926
411	11.7467		411	10.6071		411	8.7778
412	12.64		412	14.375		412	13.3148
413	14.08		413	16.3929		413	10.7593
414	14.0133		414	15.875		414	8.537
415	12.9067		415	14.5357		415	7.5556
416	13.32		416	12.1429		416	10.2593
417	13.6		417	9.9643		417	11.5
418	13		418	11.25		418	11.1296
419	11.9467		419	13.3929		419	9.8333
420	10.2267		420	14.8929		420	9.9444
421	8.8933		421	14.125		421	8.7778
422	10.1467		422	12.1964		422	13.3519
423	12.6933		423	10.8571		423	12.463
424	13.88		424	9.4286		424	7.8148
425	12.6		425	9.2857		425	10.7037
426	11.1467		426	9.9286		426	11.8704
427	11.6267		427	9.0714		427	10.9444
428	11.3067		428	6.9107		428	10.8148
429	10.2933		429	6.375		429	12.7963
430	9.7333		430	8.4107		430	13.0741
431	9.2133		431	11.5536		431	9.4444
432	9.5067		432	14.1071		432	7.8333
433	10.6		433	15.6964		433	7.9259
434	11.8533		434	14.625		434	10.2407
435	11.2133		435	11.5536		435	14.9444
436	10.36		436	9.9107		436	11.1481
437	11.6267		437	8.4821		437	7.4259
438	13.3467		438	8.1071		438	7.5741
439	14.2933		439	7.875		439	9.0741
440	14.4133		440	8.1964		440	10.9259
441	14.6267		441	8.2143		441	11.0556
442	14.5067		442	7.4821		442	7.9074
443	13.6267		443	9.9464		443	5.1481
444	11.6		444	13.9464		444	7.0926
445	10.12		445	15.1964		445	9.7593
446	9.68		446	16.1071		446	9.463
447	9.1467		447	16.1071		447	11.7407
448	9.2533		448	15.625		448	9.6481
449	8.7867		449	15.6607		449	11.0185
450	9.8267		450	16.375		450	12.7963
451	10.92		451	16.1071		451	13.0185
452	10.0267		452	12.9643		452	9.8889
453	9.3467		453	10.1786		453	13.537
454	10.52		454	8.875		454	12.3889
455	12.0667		455	8.7143		455	9.6481
456	12.4267		456	11.2857		456	9.8333
457	12.08		457	14.0179		457	8.0556
458	10.2933		458	13.9821		458	8.537
459	8.0933		459	13.7857		459	10.2407
460	8.1733		460	13.2321		460	9.1481
461	8.6667		461	12.8214		461	6.2593
462	9.4667		462	13.4464		462	4.8519
463	11.8933		463	12.8393		463	7.7037
464	13.9867		464	8.5		464	11.5
465	13.76		465	5.1429		465	9.5556
466	12.8933		466	5.5		466	9.2593
467	11.9067		467	6.75		467	8.3889
468	11.28		468	8.5714		468	11.5
469	12.6267		469	9.4643		469	9.3889
470	14.2667		470	8.9286		470	8.2593
471	13.9867		471	7.8571		471	8.2037
472	14.16		472	7.9107		472	9.5741
473	15.4533		473	9.6786		473	9.463
474	15.12		474	11.0714		474	10.7407
475	12.4667		475	10.4286		475	11.463
476	10.6133		476	9.7143		476	11.0185
477	11.68		477	9.8214		477	9.2778
478	13.2533		478	10.1071		478	10.6667
479	13.4933		479	9.1964		479	8.3704
480	11.3467		480	7.9286		480	7.0926
481	9.7333		481	7.6964		481	6.5926
482	9.7467		482	8.6607		482	7.5741
483	11.24		483	9.8214		483	6.6296
484	12.5467		484	10.5		484	4.8333
485	11.9333		485	11.3214		485	6.2778
486	10.7867		486	10.25		486	8.2037
487	10.8		487	9.25		487	8.9259
488	11.4933		488	9.5714		488	5.7593
489	12.3333		489	9.2679		489	6.463
490	13.04		490	10.9643		490	7.7407
491	14.7067		491	13.3571		491	6
492	14.4133		492	12.4821		492	5.2407
493	11.16		493	10.5714		493	4.8889
494	9.48		494	9.3571		494	5.0556
495	10.9867		495	8.2143		495	6.9074
496	12.44		496	8.1607		496	8.7407
497	11.36		497	8.0357		497	7.0926
498	9.8267		498	7.9107		498	7.3889
499	9.88		499	8.3571		499	6.8148
