# Supplementary material for: Ehbp1 orchestrates orderly sorting of Wnt/Wingless to the basolateral and apical cell membranes
Source: EMBO Rep. 2024 Oct 14;25(11):5053–79. doi: 10.1038/s44319-024-00289-1 (PMC11549480; doi:10.1038/s44319-024-00289-1)
Supplement: Supplementary file 9 — EV Figures Source Data [file 44319_2024_289_MOESM9_ESM.zip › Figure EV4/EV4C-EV4F/Statistical analysis for EV4C-EV4F.xlsx]

## Sheet: Gzd.ld
	Anterior Apical	Posterior Apical	Anterior Basal	Posterior Basal	Antieror Apical/Basal	Posterior Apical/Basal	Apical-Anterior:Posterior	Basal-Anterior:Posterior
Wls 1	94.4038	103.84	31.2253	39.0912	3.02331	2.65634	0.90913	0.798781
Wls 2	104.078	138.403	53.1936	62.9856	1.9566	2.19738	0.751994	0.844536
Wls 3	88.3536	120.173	33.816	36.9216	2.61278	3.25481	0.735221	0.915887
Wls 4	106.923	148.741	31.864	36.561	3.35561	4.0683	0.718854	0.87153
Wls 5					#DIV/0!	#DIV/0!	#DIV/0!	#DIV/0!
Nomarllized Wls 1	1	1.09995	0.330763	0.414085		0.0244589		0.024445
Nomarllized Wls 2	1	1.3298	0.511092	0.605175
Nomarllized Wls 3	1	1.36013	0.382735	0.417885
Nomarllized Wls 4	1	1.3911	0.298009	0.341938
Nomarllized Wls 5	#DIV/0!	#DIV/0!	#DIV/0!	#DIV/0!
Wg 1	86.3058	94.6078	24.4783	39.0782	3.52581	2.42099	0.912248	0.626393
Wg 2	87.4412	109.721	30.8672	49.5628	2.83282	2.21377	0.796943	0.62279
Wg 3	93.2281	116.728	28.9982	44.492	3.21496	2.62358	0.798675	0.651762
Wg 4	88.697	108.416	32.291	36.759	2.7468	2.94937	0.818117	0.878452
Wg 5					#DIV/0!	#DIV/0!	#DIV/0!	#DIV/0!
Nomarllized Wg 1	1	1.09619	0.283623	0.452788		0.013028		0.0227578
Nomarllized Wg 2	1	1.2548	0.353005	0.566813
Nomarllized Wg 3	1	1.25207	0.311046	0.477238
Nomarllized Wg 4	1	1.22232	0.36406	0.414433
Nomarllized Wg 5	#DIV/0!	#DIV/0!	#DIV/0!	#DIV/0!
			25	5405	31.864	29	172223	99.833	172223
			26	5405	36.561	29	197611	100	197611

## Sheet: sec5
	Anterior Apical	Posterior Apical	Anterior Basal	Posterior Basal	Antieror Apical/Basal	Posterior Apical/Basal	Apical-Anterior:Posterior	Basal-Anterior:Posterior
sec5 RNAi wls 1	91.8772	97.0028	33.7848	56.8396	2.71948	1.70661	0.94716	0.594388
sec5 RNAi wls 2	88.428	94.739	57.875	101.527	1.52791	0.933141	0.933385	0.570045
sec5 RNAi wls 3	88.923	92.917	80.463	110.361	1.10514	0.841937	0.957015	0.729089
sec5 RNAi wls 4					#DIV/0!	#DIV/0!	#DIV/0!	#DIV/0!
sec5 RNAi wls 5					#DIV/0!	#DIV/0!	#DIV/0!	#DIV/0!
sec5 RNAi wls 6					#DIV/0!	#DIV/0!	#DIV/0!	#DIV/0!
Nomarllized Wls 1	1	1.05579	0.367717	0.618647		0.0164959		0.0336008
Nomarllized Wls 2	1	1.07137	0.654487	1.14813
Nomarllized Wls 3	1	1.04492	0.904862	1.24108
Nomarllized Wls 4	#DIV/0!	#DIV/0!	#DIV/0!	#DIV/0!
Nomarllized Wls 5	#DIV/0!	#DIV/0!	#DIV/0!	#DIV/0!
Nomarllized Wls 6	#DIV/0!	#DIV/0!	#DIV/0!	#DIV/0!
sec5 RNAi Wg 1	93.3568	99.2024	25.2704	46.9628	3.69431	2.11236	0.941074	0.538094
sec5 RNAi Wg 2	86.1652	97.8116	55.3278	71.192	1.55736	1.37391	0.88093	0.777163
sec5 RNAi Wg 3	95.178	108.056	44.187	73.661	2.15398	1.46694	0.880821	0.59987
sec5 RNAi Wg 4					#DIV/0!	#DIV/0!	#DIV/0!	#DIV/0!
sec5 RNAi Wg 5					#DIV/0!	#DIV/0!	#DIV/0!	#DIV/0!
sec5 RNAi Wg 6					#DIV/0!	#DIV/0!	#DIV/0!	#DIV/0!
Nomarllized Wg 1	1	1.06262	0.270686	0.503046		0.04294		0.0297487
Nomarllized Wg 2	1	1.13516	0.642113	0.826227
Nomarllized Wg 3	1	1.1353	0.464256	0.773929
Nomarllized Wg 4	#DIV/0!	#DIV/0!	#DIV/0!	#DIV/0!
Nomarllized Wg 5	#DIV/0!	#DIV/0!	#DIV/0!	#DIV/0!
Nomarllized Wg 6	#DIV/0!	#DIV/0!	#DIV/0!	#DIV/0!
		21	8604	80.463	71	692304	692304
		22	8604	110.361	84	949550	949550
		23	8604	44.187	30	380184	380184
		24	8604	73.661	30	633778	633778

## Sheet: sec6
	Anterior Apical	Posterior Apical	Anterior Basal	Posterior Basal	Antieror Apical/Basal	Posterior Apical/Basal	Apical-Anterior:Posterior	Basal-Anterior:Posterior
sec6 RNAi wls 1	106.785	102.705	102.546	118.328	1.04134	0.867969	1.03973	0.866625
sec6 RNAi wls 2	93.902	105.169	86.574	118.472	1.08464	0.887712	0.892868	0.730755
sec6 RNAi wls 3	87.19	103.509	51.519	82.368	1.69239	1.25667	0.842342	0.625473
sec6 RNAi wls 4	92.359	101.668	94.291	115.724	0.97951	0.878539	0.908437	0.814792
sec6 RNAi wls 5	112.055	113.155	83.755	117.12	1.33789	0.966146	0.990279	0.715121
sec6 RNAi wls 6	128.17	139.229	59.967	100.477	2.13734	1.38568	0.92057	0.596823
sec6 RNAi wls 7	99.808	113.785	72.471	110.915	1.37721	1.02588	0.877163	0.653392
Nomarllized Wls 1	1	0.961792	0.960303	1.1081		0.022341		0.000102403
Nomarllized Wls 2	1	1.11999	0.921961	1.26166
Nomarllized Wls 3	1	1.18717	0.590882	0.944695
Nomarllized Wls 4	1	1.10079	1.02092	1.25298
Nomarllized Wls 5	1	1.00982	0.747445	1.0452
Nomarllized Wls 6	1	1.08628	0.467871	0.783935
Nomarllized Wls 7	1	1.14004	0.726104	1.11128
sec6 RNAi Wg 1	84.873	92.852	43.569	67.6	1.94801	1.37355	0.914068	0.644512
sec6 RNAi Wg 2	73.726	101.662	37.358	83.396	1.9735	1.21903	0.725207	0.447959
sec6 RNAi Wg 3	64.554	97.597	32.867	60.029	1.9641	1.62583	0.661434	0.547519
sec6 RNAi Wg 4	74.208	82.051	47.408	71.393	1.56531	1.14929	0.904413	0.664043
sec6 RNAi Wg 5	79.08	108.615	39.453	93.233	2.00441	1.16498	0.728076	0.423166
sec6 RNAi Wg 6	90.463	132.875	33.337	77.038	2.71359	1.7248	0.680813	0.432734
sec6 RNAi Wg 7	95.598	133.903	54.427	100.049	1.75644	1.33837	0.713935	0.544003
Nomarllized Wg 1	1	1.09401	0.513343	0.796484
Nomarllized Wg 2	1	1.37892	0.506714	1.13116
Nomarllized Wg 3	1	1.51187	0.50914	0.929904
Nomarllized Wg 4	1	1.10569	0.638853	0.962066		0.00214663		0.000189958
Nomarllized Wg 5	1	1.37348	0.4989	1.17897
Nomarllized Wg 6	1	1.46883	0.368515	0.851597
Nomarllized Wg 7	1	1.40069	0.569332	1.04656
		53	5508	72.471	68	399169	399169
		54	5508	110.915	119	610919	610919
		55	5508	54.427	54	299782	299782
		56	5508	100.049	76	551070	551070
